# Supplementary material for: 2-(6-Chloro-1H-indol-3-yl)acetonitrile
Source: Acta Crystallogr Sect E Struct Rep Online. 2011 Dec 17;68(Pt 1):o144. doi: 10.1107/S1600536811053372 (PMC3254487; doi:10.1107/S1600536811053372)
Supplement: Supplementary file 1 [file e-68-0o144-sup1.cif]

##############################################################################
#                                                                            #
# This CIF contains the data in a paper accepted for publication in          #
# Acta Crystallographica Section E. It conforms to the requirements of       #
# Notes for Authors for Acta Crystallographica Section E, and has been       #
# peer reviewed under the auspices of the IUCr Commission on Journals.       #
#                                                                            #
# Full details of the Crystallographic Information File format               #
# are given in the paper "The Crystallographic Information File (CIF):       #
# a New Standard Archive File for Crystallography" by S. R. Hall, F. H.      #
# Allen and I. D. Brown [Acta Cryst. (1991), A47, 655-685].                  #
#                                                                            #
# The current version of the core CIF dictionary is obtainable from          #
# ftp://ftp.iucr.org/pub/cif_core.dic.                                       #
#                                                                            #
# Software is freely available for graphical display of the structure(s)     #
# in this CIF. For information consult the CIF software page                 #
# http://www.iucr.org/resources/cif/software.                                #
#                                                                            #
# This file may be used for bona fide research purposes within the           #
# scientific community so long as proper attribution is given to the journal # 
# article from which it was obtained.                                        #
#                                                                            #
##############################################################################
data_I
_audit_creation_method     SHELXL-97
_chemical_name_systematic
;
2-(6-Chloro-1<i>H</i>-indol-3-yl)acetonitrile
;
_chemical_name_common     ?
_chemical_formula_moiety     'C10 H7 Cl N2'
_chemical_formula_sum     'C10 H7 Cl N2'
_chemical_formula_iupac     'C10 H7 Cl N2'
_chemical_formula_weight     190.63
_chemical_melting_point     ?
_symmetry_cell_setting     monoclinic
_symmetry_space_group_name_H-M     'P 21/c'
_symmetry_space_group_name_Hall     '-P 2ybc'
loop_
    _symmetry_equiv_pos_as_xyz
    'x, y, z'
    '-x, y+1/2, -z+1/2'
    '-x, -y, -z'
    'x, -y-1/2, z-1/2'
_cell_length_a     9.761(2)
_cell_length_b     11.205(2)
_cell_length_c     8.7791(18)
_cell_angle_alpha     90.00
_cell_angle_beta     100.39(3)
_cell_angle_gamma     90.00
_cell_volume     944.4(3)
_cell_formula_units_Z     4
_cell_measurement_reflns_used     2122
_cell_measurement_theta_min     2.98
_cell_measurement_theta_max     27.45
_cell_measurement_temperature     293(2)
_exptl_crystal_description     'Prism'
_exptl_crystal_colour     'colourless'
_exptl_crystal_size_max     0.20
_exptl_crystal_size_mid     0.12
_exptl_crystal_size_min     0.10
_exptl_crystal_density_diffrn     1.341
_exptl_crystal_density_meas     ?
_exptl_crystal_density_method     'not measured'
_exptl_crystal_F_000     392
_exptl_absorpt_coefficient_mu     0.354
_exptl_absorpt_correction_type     multi-scan
_exptl_absorpt_process_details     '(CrystalClear; Rigaku, 2005)'
_exptl_absorpt_correction_T_min     0.950
_exptl_absorpt_correction_T_max     0.965
_exptl_special_details
;
;
_diffrn_ambient_temperature     293(2)
_diffrn_radiation_type     MoK\a
_diffrn_radiation_wavelength     0.71073
_diffrn_radiation_source     'fine-focus sealed tube'
_diffrn_radiation_monochromator     graphite
_diffrn_measurement_device_type     'Rigaku SCXmini CCD'
_diffrn_measurement_method     'CCD_Profile_fitting'
_diffrn_detector_area_resol_mean     13.6612
_diffrn_reflns_number     8938
_diffrn_reflns_av_R_equivalents     0.1336
_diffrn_reflns_av_sigmaI/netI     0.1062
_diffrn_reflns_theta_min     2.98
_diffrn_reflns_theta_max     27.45
_diffrn_reflns_theta_full     27.45
_diffrn_measured_fraction_theta_max     0.979
_diffrn_measured_fraction_theta_full     0.979
_diffrn_reflns_limit_h_min     -12
_diffrn_reflns_limit_h_max     12
_diffrn_reflns_limit_k_min     -14
_diffrn_reflns_limit_k_max     13
_diffrn_reflns_limit_l_min     -11
_diffrn_reflns_limit_l_max     11
_diffrn_standards_number     ?
_diffrn_standards_interval_count     2
_diffrn_standards_interval_time     150
_diffrn_standards_decay_%     0
_refine_special_details
;
Refinement of <i>F</i>^2^ against ALL reflections. The weighted <i>R</i>-factor
<i>wR</i> and goodness of fit <i>S</i> are based on <i>F</i>^2^, conventional
<i>R</i>-factors <i>R</i> are based on <i>F</i>, with <i>F</i> set to zero for
negative <i>F</i>^2^. The threshold expression of <i>F</i>^2^ >
\s(<i>F</i>^2^) is used only for calculating <i>R</i>-factors(gt) <i>etc</i>.
and is not relevant to the choice of reflections for refinement.
<i>R</i>-factors based on <i>F</i>^2^ are statistically about twice as large
as those based on <i>F</i>, and <i>R</i>- factors based on ALL data will be
even larger.
;
_reflns_number_total     2122
_reflns_number_gt     1247
_reflns_threshold_expression     I>2\s(I)
_refine_ls_structure_factor_coef     Fsqd
_refine_ls_matrix_type     full
_refine_ls_R_factor_all     0.1466
_refine_ls_R_factor_gt     0.1098
_refine_ls_wR_factor_gt     0.2875
_refine_ls_wR_factor_ref     0.3122
_refine_ls_goodness_of_fit_ref     1.047
_refine_ls_restrained_S_all     1.047
_refine_ls_number_reflns     2122
_refine_ls_number_parameters     118
_refine_ls_number_restraints     0
_refine_ls_hydrogen_treatment     constr
_refine_ls_weighting_scheme     calc
_refine_ls_weighting_details
         'calc w=1/[\s^2^(Fo^2^)+(0.1465P)^2^+0.5597P] where P=(Fo^2^+2Fc^2^)/3'
_atom_sites_solution_hydrogens     geom
_atom_sites_solution_primary     direct
_atom_sites_solution_secondary     difmap
_refine_ls_shift/su_max     0.000
_refine_ls_shift/su_mean     0.000
_refine_diff_density_max     0.510
_refine_diff_density_min     -0.462
_refine_ls_extinction_method     none
_refine_ls_extinction_coef     ?
loop_
    _atom_type_symbol
    _atom_type_description
    _atom_type_scat_dispersion_real
    _atom_type_scat_dispersion_imag
    _atom_type_scat_source
    'C' 'C' 0.0033 0.0016
                         'International Tables Vol C Tables 4.2.6.8 and 6.1.1.4'
    'H' 'H' 0.0000 0.0000
                         'International Tables Vol C Tables 4.2.6.8 and 6.1.1.4'
    'Cl' 'Cl' 0.1484 0.1585
                         'International Tables Vol C Tables 4.2.6.8 and 6.1.1.4'
    'N' 'N' 0.0061 0.0033
                         'International Tables Vol C Tables 4.2.6.8 and 6.1.1.4'
_computing_data_collection     'CrystalClear (Rigaku, 2005)'
_computing_cell_refinement     'CrystalClear (Rigaku, 2005)'
_computing_data_reduction     'CrystalClear (Rigaku, 2005)'
_computing_structure_solution     'SHELXS97 (Sheldrick, 2008)'
_computing_structure_refinement     'SHELXL97 (Sheldrick, 2008)'
_computing_molecular_graphics     'DIAMOND (Brandenburg & Putz, 2005)'
_computing_publication_material     'SHELXL97 (Sheldrick, 2008)'
loop_
    _atom_site_type_symbol
    _atom_site_label
    _atom_site_fract_x
    _atom_site_fract_y
    _atom_site_fract_z
    _atom_site_U_iso_or_equiv
    _atom_site_adp_type
    _atom_site_calc_flag
    _atom_site_refinement_flags
    _atom_site_occupancy
    _atom_site_symmetry_multiplicity
    _atom_site_disorder_assembly
    _atom_site_disorder_group
    Cl Cl1 0.24329(14) 0.04179(19) 0.32068(19) 0.0959(8) Uani d . 1 1 . .
    N N1 1.0357(5) 0.3256(5) 0.0579(6) 0.0929(16) Uani d . 1 1 . .
    N N2 0.7608(4) -0.0082(4) 0.2478(4) 0.0578(10) Uani d . 1 1 . .
    H H4A 0.7910 -0.0635 0.3133 0.069 Uiso calc R 1 1 . .
    C C11 0.9347(5) 0.2792(4) 0.0093(5) 0.0628(12) Uani d . 1 1 . .
    C C12 0.8029(6) 0.2208(6) -0.0508(6) 0.0842(18) Uani d . 1 1 . .
    H H12A 0.8115 0.1777 -0.1445 0.101 Uiso calc R 1 1 . .
    H H12B 0.7314 0.2810 -0.0781 0.101 Uiso calc R 1 1 . .
    C C13 0.7581(4) 0.1343(4) 0.0646(5) 0.0578(12) Uani d . 1 1 . .
    C C14 0.8382(5) 0.0517(5) 0.1549(6) 0.0673(14) Uani d . 1 1 . .
    H H14A 0.9319 0.0378 0.1539 0.081 Uiso calc R 1 1 . .
    C C15 0.6203(4) 0.1262(4) 0.1028(4) 0.0481(10) Uani d . 1 1 . .
    C C16 0.6263(4) 0.0360(3) 0.2172(5) 0.0467(10) Uani d . 1 1 . .
    C C17 0.5117(4) 0.0061(4) 0.2868(5) 0.0519(11) Uani d . 1 1 . .
    H H17A 0.5167 -0.0525 0.3627 0.062 Uiso calc R 1 1 . .
    C C18 0.3907(5) 0.0705(4) 0.2342(5) 0.0588(12) Uani d . 1 1 . .
    C C19 0.3788(5) 0.1573(4) 0.1185(6) 0.0646(13) Uani d . 1 1 . .
    H H19A 0.2943 0.1961 0.0862 0.078 Uiso calc R 1 1 . .
    C C20 0.4923(5) 0.1854(4) 0.0522(5) 0.0568(11) Uani d . 1 1 . .
    H H20A 0.4848 0.2430 -0.0252 0.068 Uiso calc R 1 1 . .
loop_
    _atom_site_aniso_label
    _atom_site_aniso_U_11
    _atom_site_aniso_U_22
    _atom_site_aniso_U_33
    _atom_site_aniso_U_12
    _atom_site_aniso_U_13
    _atom_site_aniso_U_23
    Cl1 0.0512(9) 0.1570(18) 0.0826(11) -0.0064(8) 0.0201(7) -0.0179(9)
    N1 0.070(3) 0.108(4) 0.096(4) -0.037(3) 0.003(2) 0.003(3)
    N2 0.042(2) 0.073(2) 0.054(2) 0.0056(18) -0.0036(15) 0.0129(18)
    C11 0.056(3) 0.067(3) 0.067(3) -0.009(2) 0.013(2) 0.001(2)
    C12 0.078(3) 0.111(4) 0.056(3) -0.046(3) -0.006(2) 0.014(3)
    C13 0.050(2) 0.074(3) 0.044(2) -0.018(2) -0.0083(17) 0.0047(19)
    C14 0.038(2) 0.097(4) 0.064(3) -0.003(2) 0.001(2) 0.005(2)
    C15 0.046(2) 0.051(2) 0.042(2) -0.0085(18) -0.0082(16) -0.0029(16)
    C16 0.041(2) 0.049(2) 0.046(2) -0.0003(17) -0.0047(16) -0.0014(16)
    C17 0.054(3) 0.054(2) 0.046(2) -0.003(2) 0.0033(19) 0.0004(18)
    C18 0.047(2) 0.067(3) 0.061(3) -0.001(2) 0.0034(19) -0.013(2)
    C19 0.053(3) 0.066(3) 0.068(3) 0.013(2) -0.008(2) -0.012(2)
    C20 0.062(3) 0.047(2) 0.053(2) 0.003(2) -0.0123(19) 0.0017(17)
_geom_special_details
;
All e.s.d.'s (except the e.s.d. in the dihedral angle between two l.s. planes)
are estimated using the full covariance matrix. The cell e.s.d.'s are taken
into account individually in the estimation of e.s.d.'s in distances, angles
and torsion angles; correlations between e.s.d.'s in cell parameters are only
used when they are defined by crystal symmetry. An approximate (isotropic)
treatment of cell e.s.d.'s is used for estimating e.s.d.'s involving l.s.
planes.
;
loop_
    _geom_bond_atom_site_label_1
    _geom_bond_atom_site_label_2
    _geom_bond_site_symmetry_2
    _geom_bond_distance
    _geom_bond_publ_flag
    Cl1 C18 . 1.773(5) ?
    N1 C11 . 1.128(6) ?
    N2 C14 . 1.381(6) ?
    N2 C16 . 1.384(5) ?
    N2 H4A . 0.8600 ?
    C11 C12 . 1.455(7) ?
    C12 C13 . 1.522(6) ?
    C12 H12A . 0.9700 ?
    C12 H12B . 0.9700 ?
    C13 C14 . 1.368(7) ?
    C13 C15 . 1.447(6) ?
    C14 H14A . 0.9300 ?
    C15 C20 . 1.413(6) ?
    C15 C16 . 1.419(6) ?
    C16 C17 . 1.408(6) ?
    C17 C18 . 1.390(6) ?
    C17 H17A . 0.9300 ?
    C18 C19 . 1.396(7) ?
    C19 C20 . 1.379(7) ?
    C19 H19A . 0.9300 ?
    C20 H20A . 0.9300 ?
loop_
    _geom_angle_atom_site_label_1
    _geom_angle_atom_site_label_2
    _geom_angle_atom_site_label_3
    _geom_angle_site_symmetry_1
    _geom_angle_site_symmetry_3
    _geom_angle
    _geom_angle_publ_flag
    C14 N2 C16 . . 108.2(4) ?
    C14 N2 H4A . . 125.9 ?
    C16 N2 H4A . . 125.9 ?
    N1 C11 C12 . . 178.7(6) ?
    C11 C12 C13 . . 112.7(4) ?
    C11 C12 H12A . . 109.0 ?
    C13 C12 H12A . . 109.0 ?
    C11 C12 H12B . . 109.0 ?
    C13 C12 H12B . . 109.0 ?
    H12A C12 H12B . . 107.8 ?
    C14 C13 C15 . . 106.3(4) ?
    C14 C13 C12 . . 127.8(5) ?
    C15 C13 C12 . . 125.8(4) ?
    C13 C14 N2 . . 110.8(4) ?
    C13 C14 H14A . . 124.6 ?
    N2 C14 H14A . . 124.6 ?
    C20 C15 C16 . . 118.6(4) ?
    C20 C15 C13 . . 134.7(4) ?
    C16 C15 C13 . . 106.7(4) ?
    N2 C16 C17 . . 129.1(4) ?
    N2 C16 C15 . . 108.0(4) ?
    C17 C16 C15 . . 122.8(4) ?
    C18 C17 C16 . . 115.2(4) ?
    C18 C17 H17A . . 122.4 ?
    C16 C17 H17A . . 122.4 ?
    C17 C18 C19 . . 123.9(4) ?
    C17 C18 Cl1 . . 118.0(4) ?
    C19 C18 Cl1 . . 118.0(4) ?
    C20 C19 C18 . . 119.9(4) ?
    C20 C19 H19A . . 120.0 ?
    C18 C19 H19A . . 120.0 ?
    C19 C20 C15 . . 119.5(4) ?
    C19 C20 H20A . . 120.3 ?
    C15 C20 H20A . . 120.3 ?
loop_
    _geom_torsion_atom_site_label_1
    _geom_torsion_atom_site_label_2
    _geom_torsion_atom_site_label_3
    _geom_torsion_atom_site_label_4
    _geom_torsion_site_symmetry_1
    _geom_torsion_site_symmetry_2
    _geom_torsion_site_symmetry_3
    _geom_torsion_site_symmetry_4
    _geom_torsion
    _geom_torsion_publ_flag
    N1 C11 C12 C13 . . . .  -7E1(3)
                                   ?
    C11 C12 C13 C14 . . . . -44.7(8) ?
    C11 C12 C13 C15 . . . . 133.6(5) ?
    C15 C13 C14 N2 . . . . 0.0(6) ?
    C12 C13 C14 N2 . . . . 178.6(4) ?
    C16 N2 C14 C13 . . . . 0.2(6) ?
    C14 C13 C15 C20 . . . . -180.0(5) ?
    C12 C13 C15 C20 . . . . 1.4(8) ?
    C14 C13 C15 C16 . . . . -0.1(5) ?
    C12 C13 C15 C16 . . . . -178.8(4) ?
    C14 N2 C16 C17 . . . . -177.4(4) ?
    C14 N2 C16 C15 . . . . -0.3(5) ?
    C20 C15 C16 N2 . . . . -179.8(4) ?
    C13 C15 C16 N2 . . . . 0.3(4) ?
    C20 C15 C16 C17 . . . . -2.5(6) ?
    C13 C15 C16 C17 . . . . 177.6(4) ?
    N2 C16 C17 C18 . . . . 177.5(4) ?
    C15 C16 C17 C18 . . . . 0.8(6) ?
    C16 C17 C18 C19 . . . . 1.3(6) ?
    C16 C17 C18 Cl1 . . . . -177.9(3) ?
    C17 C18 C19 C20 . . . . -1.6(7) ?
    Cl1 C18 C19 C20 . . . . 177.6(4) ?
    C18 C19 C20 C15 . . . . -0.3(7) ?
    C16 C15 C20 C19 . . . . 2.2(6) ?
    C13 C15 C20 C19 . . . . -178.0(5) ?
loop_
    _geom_hbond_atom_site_label_D
    _geom_hbond_atom_site_label_H
    _geom_hbond_atom_site_label_A
    _geom_hbond_site_symmetry_A
    _geom_hbond_distance_DH
    _geom_hbond_distance_HA
    _geom_hbond_distance_DA
    _geom_hbond_angle_DHA
    N2 H4A N1 2_745 0.86 2.23 3.016(6) 151
data_global
_journal_date_recd_electronic     2011-12-05
_journal_date_accepted     2011-12-12
_journal_name_full     'Acta Crystallographica, Section E'
_journal_year     2012
_journal_volume     68
_journal_issue      1
_journal_page_first     o144
_journal_page_last     o144
_journal_paper_category     QO
_journal_paper_doi     10.1107/S1600536811053372
_journal_coeditor_code     HB6557
_publ_contact_author_name     'Jin-Feng Li'
_publ_contact_author_address
;
Key Laboratory of Urban and Architectural Heritage Conservation
(Southeast University)
Ministry of Education
Nanjing 210096
People's Republic of China
College of Chemistry and Chemical Engineering, Southeast University,
Nanjing 210096, People's Republic of China
;
_publ_contact_author_email     chmsunbw@seu.edu.cn
_publ_contact_author_fax     '86-25-52090614'
_publ_contact_author_phone     '86-25-52090614'
_publ_section_title
;
2-(6-Chloro-1<i>H</i>-indol-3-yl)acetonitrile
;
loop_
    _publ_author_name
    _publ_author_footnote
    _publ_author_address
    'Jin-Feng Li' .
;
Key Laboratory of Urban and Architectural Heritage Conservation
(Southeast University), Ministry of Education
Nanjing 210096, People's Republic of China
and
College of Chemistry and Chemical Engineering, Southeast University,
Nanjing 210096, People's Republic of China
;
    'Yang-Hui Luo' .
;
Key Laboratory of Urban and Architectural Heritage Conservation
(Southeast University), Ministry of Education
Nanjing 210096, People's Republic of China
and
College of Chemistry and Chemical Engineering, Southeast University,
Nanjing 210096, People's Republic of China
;
_publ_section_synopsis     .
