# Supplementary material for: 2-(6-Chloro-1H-indol-3-yl)acetonitrile
Source: Acta Crystallogr Sect E Struct Rep Online. 2011 Dec 17;68(Pt 1):o144. doi: 10.1107/S1600536811053372 (PMC3254487; doi:10.1107/S1600536811053372)
Supplement: Supplementary file 2 [file e-68-0o144-Isup2.hkl]

# 
# h,k,l, Fc-squared, Fo-squared, sigma(Fo-squared) and status flag 
# 
data_I
_shelx_title ' lyh in P-1                  New: P21/c' 
_shelx_refln_list_code          4 
_shelx_F_calc_maximum      137.80 
_exptl_crystal_F_000       392.00 
_reflns_d_resolution_high  0.7710 
 
loop_ 
 _symmetry_equiv_pos_as_xyz 
 'x, y, z' 
 '-x, y+1/2, -z+1/2' 
 '-x, -y, -z' 
 'x, -y-1/2, z-1/2' 
 
_cell_length_a     9.7610 
_cell_length_b    11.2050 
_cell_length_c     8.7791 
_cell_angle_alpha  90.000 
_cell_angle_beta  100.390 
_cell_angle_gamma  90.000 
 
_shelx_F_squared_multiplier     1.000 
 
loop_ 
 _refln_index_h 
 _refln_index_k 
 _refln_index_l 
 _refln_F_squared_calc 
 _refln_F_squared_meas 
 _refln_F_squared_sigma 
 _refln_observed_status 
   2   0   0     2421.35     2482.31    122.25 o 
   3   0   0      297.32      307.25     19.51 o 
   4   0   0     2559.66     2866.35    237.44 o 
   5   0   0     1196.65     1411.75    129.75 o 
   6   0   0      709.42      825.35     85.06 o 
   7   0   0     1137.14     1295.97    142.14 o 
   8   0   0     1286.68     1401.94    176.47 o 
   9   0   0      180.39      182.80     27.10 o 
  10   0   0      100.90       89.41     15.39 o 
  11   0   0       30.73       33.96      9.00 o 
  12   0   0       22.14       15.24     15.24 o 
   2   1   0      970.94     1182.10     32.69 o 
   3   1   0       78.95       83.74      4.84 o 
   4   1   0       55.43       90.50     12.31 o 
   5   1   0       64.06       75.41      9.57 o 
   6   1   0        5.49        7.81      1.35 o 
   7   1   0        4.20        4.93      1.69 o 
   8   1   0        6.06        7.91      1.70 o 
   9   1   0       37.61       38.51      5.17 o 
  10   1   0       11.21        9.29      2.65 o 
  11   1   0        5.80        5.41      3.55 o 
  12   1   0        0.05        1.91      4.18 o 
   0   2   0     3827.05     4494.18    164.99 o 
   1   2   0     1655.25     2127.62     65.40 o 
   2   2   0     4182.43     5999.03    239.36 o 
   3   2   0      225.94      204.18     18.99 o 
   4   2   0      421.17      384.93     22.18 o 
   5   2   0      156.04      170.82     14.60 o 
   6   2   0      322.13      293.48     15.96 o 
   7   2   0        6.47       10.32      1.59 o 
   8   2   0      646.34      593.57     45.13 o 
   9   2   0        6.55       10.53      2.60 o 
  10   2   0       78.08       66.91     10.18 o 
  11   2   0        5.55        2.88      2.57 o 
  12   2   0       29.81       32.39     10.13 o 
   1   3   0      902.08     1150.95     34.80 o 
   2   3   0       71.41       81.83      3.67 o 
   3   3   0      565.07      716.37     45.63 o 
   4   3   0        3.29        7.26      1.91 o 
   5   3   0      719.76      926.35     55.01 o 
   6   3   0       62.11       57.05      4.64 o 
   7   3   0      122.45      149.21     12.05 o 
   8   3   0       25.19       39.84      5.92 o 
   9   3   0        0.02       -0.94      1.71 o 
  10   3   0       18.69       17.27      5.09 o 
  11   3   0        4.69        3.37      3.00 o 
  12   3   0        3.38        0.46      4.45 o 
   0   4   0     1478.42     1533.62    365.48 o 
   1   4   0       42.50       60.63      3.25 o 
   2   4   0      179.68      221.09     13.06 o 
   3   4   0      729.90      875.23     58.29 o 
   4   4   0      900.07     1132.04    111.61 o 
   5   4   0      128.35      145.91     11.74 o 
   6   4   0       36.78       36.19      3.51 o 
   7   4   0       70.75       80.24     11.17 o 
   8   4   0        0.31        3.58      4.32 o 
   9   4   0        0.41        2.58      2.16 o 
  10   4   0       15.31       11.30      4.94 o 
  11   4   0        7.99       17.21      7.17 o 
   1   5   0      271.01      357.97     28.22 o 
   2   5   0       70.31       92.60      6.77 o 
   3   5   0     1216.27     1325.56     80.04 o 
   4   5   0       59.05       59.55      7.60 o 
   5   5   0      426.01      509.89     57.73 o 
   6   5   0        9.84       15.77      4.35 o 
   7   5   0      397.23      407.92     58.91 o 
   8   5   0       19.59       41.71      9.85 o 
   9   5   0       20.08       21.56      6.06 o 
  10   5   0       26.30       27.52      7.40 o 
  11   5   0       16.88       19.89      7.80 o 
   0   6   0      695.90     1123.53    128.37 o 
   1   6   0      127.55      176.75     15.81 o 
   2   6   0       67.10      100.06      8.24 o 
   3   6   0        3.94        9.04      1.54 o 
   4   6   0      271.80      345.66     31.75 o 
   5   6   0       27.26       37.64      8.12 o 
   6   6   0        6.59        9.43      3.47 o 
   7   6   0       15.44       22.24      6.62 o 
   8   6   0       90.88       93.41     15.81 o 
   9   6   0        4.70        6.25      3.77 o 
  10   6   0        0.97        1.66      3.11 o 
  11   6   0        1.18        2.11      3.24 o 
   1   7   0      262.32      340.88     21.55 o 
   2   7   0        0.67       -0.23      0.38 o 
   3   7   0       89.29      104.33     15.36 o 
   4   7   0        3.15        4.38      1.84 o 
   5   7   0      322.00      381.92     49.67 o 
   6   7   0       49.43       67.35     12.32 o 
   7   7   0       37.59       42.85      9.39 o 
   8   7   0        6.80       19.38      6.83 o 
   9   7   0       20.99       27.86      8.72 o 
  10   7   0       10.77       12.00      5.88 o 
   0   8   0        6.05        7.89      3.89 o 
   1   8   0        7.44        9.62      1.70 o 
   2   8   0       36.46       48.97      6.27 o 
   3   8   0        3.83        8.94      2.29 o 
   4   8   0       20.68       21.90      4.86 o 
   5   8   0        0.01        2.93      2.59 o 
   6   8   0       12.33       16.77      5.38 o 
   7   8   0        9.87       19.71      6.25 o 
   8   8   0        9.41       11.52      5.37 o 
   9   8   0       14.81       18.46      6.02 o 
  10   8   0        0.44        2.62      5.15 o 
   1   9   0       17.63       23.10      2.67 o 
   2   9   0       48.46       69.10      7.57 o 
   3   9   0       63.14       74.92      8.53 o 
   4   9   0        0.48       -0.90      1.51 o 
   5   9   0        2.36        4.80      3.21 o 
   6   9   0       22.39       39.03      9.31 o 
   7   9   0        3.38        5.37      3.72 o 
   8   9   0        1.13        0.88      1.89 o 
   9   9   0        1.71        5.76      4.06 o 
   0  10   0        7.02       13.49      3.06 o 
   1  10   0        0.60        2.37      3.32 o 
   2  10   0       33.02       43.31      7.28 o 
   3  10   0       45.00       68.22     11.30 o 
   4  10   0       37.75       53.87      9.82 o 
   5  10   0       51.82       81.04     15.24 o 
   6  10   0        7.43        9.59      4.04 o 
   7  10   0        5.10        6.93      3.90 o 
   8  10   0        6.10       10.03      4.38 o 
   1  11   0       16.34       27.84      7.02 o 
   2  11   0       34.67       43.17      7.04 o 
   3  11   0       49.68       57.64     11.00 o 
   4  11   0        0.45        3.15      3.82 o 
   5  11   0       12.12       17.90      6.01 o 
   6  11   0       26.81       35.26      8.40 o 
   7  11   0        2.71        4.55      4.25 o 
   8  11   0        0.10       -1.86      7.87 o 
   0  12   0        3.36        1.44      3.31 o 
   1  12   0        1.99        1.43      1.81 o 
   2  12   0        9.85       13.48      4.18 o 
   3  12   0        4.24        9.12      7.19 o 
   4  12   0       16.15       20.70      6.62 o 
   5  12   0        3.78        7.49      4.44 o 
   6  12   0        1.28        2.02      2.70 o 
   7  12   0        0.99        1.95      9.26 o 
   1  13   0        7.59        3.72      4.75 o 
   2  13   0        0.45       -1.53      7.38 o 
   3  13   0        0.13        0.04      1.70 o 
   4  13   0        0.06       -0.30      1.58 o 
   5  13   0        1.82        0.18      2.15 o 
   2  14   0        0.47       11.69     19.91 o 
   3  14   0        0.17        1.39      9.12 o 
 -12   1   1        7.97        7.57      5.04 o 
 -11   1   1        0.93        2.44      2.86 o 
 -10   1   1       73.19       59.12      8.14 o 
  -9   1   1       19.97       16.73      3.51 o 
  -8   1   1        1.47        3.77      1.55 o 
  -7   1   1      311.92      305.20     21.05 o 
  -6   1   1      142.92      118.07      8.07 o 
  -5   1   1      725.12      900.38     52.57 o 
  -4   1   1      773.84      729.23     32.00 o 
  -3   1   1      846.69      840.26     30.49 o 
  -2   1   1      149.97      167.76      4.16 o 
  -1   1   1      509.17      418.40      8.28 o 
   0   1   1      327.24      341.94      9.41 o 
   1   1   1      649.72      565.21     23.67 o 
   2   1   1       46.56       39.01      1.74 o 
   3   1   1      308.19      318.36     12.37 o 
   4   1   1      958.52      919.66     41.56 o 
   5   1   1       90.39       81.32      8.33 o 
   6   1   1       64.15       65.39      4.81 o 
   7   1   1      175.65      178.64     12.71 o 
   8   1   1        1.25        4.16      1.41 o 
   9   1   1       27.60       22.11      5.74 o 
  10   1   1        6.22       11.84      3.25 o 
  11   1   1       19.93       19.78      8.18 o 
  12   1   1        1.39       -0.18      3.09 o 
 -12   2   1        0.56       -0.29      2.26 o 
 -11   2   1        6.82        7.26      4.61 o 
 -10   2   1        0.04       -0.04      1.10 o 
  -9   2   1        0.87       -0.08      1.19 o 
  -8   2   1      341.97      311.25     25.88 o 
  -7   2   1      114.16      109.11      8.28 o 
  -6   2   1        3.19        7.37      1.50 o 
  -5   2   1      669.42      702.69     36.52 o 
  -4   2   1      267.63      305.14     15.99 o 
  -3   2   1      107.07       90.72      4.10 o 
  -2   2   1      122.77      129.74      2.98 o 
  -1   2   1        1.05        0.67      0.16 o 
   0   2   1     6267.77      476.15   1010.50 o 
   1   2   1     5800.99     5014.33    190.61 o 
   2   2   1     1315.05     1223.01     41.51 o 
   3   2   1      511.55      409.75     35.24 o 
   4   2   1       12.51       21.34      6.05 o 
   5   2   1       34.31       47.17      3.02 o 
   6   2   1      426.01      385.96     21.71 o 
   7   2   1       20.00       25.07      3.13 o 
   8   2   1      158.88      155.86     16.12 o 
   9   2   1      126.13       93.46     13.79 o 
  10   2   1       17.77       15.33      3.98 o 
  11   2   1        1.93        6.60      4.61 o 
  12   2   1        0.38       -3.97     10.51 o 
 -12   3   1        1.00        1.92      2.91 o 
 -11   3   1        8.41        9.79      4.89 o 
 -10   3   1       18.45       19.14      6.39 o 
  -9   3   1        4.17        4.52      2.91 o 
  -8   3   1      140.50      146.50     12.72 o 
  -7   3   1        0.10       -0.28      0.70 o 
  -6   3   1       19.73       20.53      2.61 o 
  -5   3   1      195.83      195.53     10.85 o 
  -4   3   1        5.15       10.08      2.69 o 
  -3   3   1        9.84        8.57      0.68 o 
  -2   3   1     1092.55      955.75     61.94 o 
  -1   3   1     2198.63     2018.61     84.53 o 
   0   3   1     1713.77     1243.89    101.78 o 
   1   3   1     3612.80     3145.09    119.23 o 
   2   3   1      409.39      385.34     26.56 o 
   3   3   1     1237.96     1157.56    111.83 o 
   4   3   1      410.54      340.60     24.34 o 
   5   3   1      266.68      244.07     14.03 o 
   6   3   1       17.77       16.87      2.63 o 
   7   3   1      219.52      193.16     15.18 o 
   8   3   1      242.42      201.43     30.88 o 
   9   3   1        1.53        2.57      1.69 o 
  10   3   1       38.36       35.01     10.61 o 
  11   3   1       10.66        9.92      4.22 o 
 -12   4   1        0.63        3.82      6.53 o 
 -11   4   1       14.44       17.44      6.65 o 
 -10   4   1       56.27       54.01     12.33 o 
  -9   4   1        0.22        1.10      1.98 o 
  -8   4   1       21.61       27.37      6.82 o 
  -7   4   1      113.83      115.18     14.08 o 
  -6   4   1      113.40      109.07     13.68 o 
  -5   4   1      284.29      283.08     25.52 o 
  -4   4   1        1.58        4.25      1.62 o 
  -3   4   1        0.30        0.01      0.23 o 
  -2   4   1      720.54      558.10     39.87 o 
  -1   4   1      484.46      383.14     18.30 o 
   0   4   1     2515.10     2157.42    133.94 o 
   1   4   1      117.37      108.66      5.36 o 
   2   4   1      172.66      151.55     11.06 o 
   3   4   1        1.06        9.12      4.77 o 
   4   4   1        4.50       47.82     34.56 o 
   5   4   1      178.56      182.25     22.06 o 
   6   4   1       32.13       29.40      3.07 o 
   7   4   1       11.76        9.18      1.82 o 
   8   4   1      108.10      102.12     15.81 o 
   9   4   1       29.54       21.78      5.85 o 
  10   4   1        1.53        2.33      2.28 o 
  11   4   1        1.76       -1.05      2.20 o 
 -11   5   1        0.09        1.56      2.42 o 
 -10   5   1       16.96       29.28      7.98 o 
  -9   5   1        2.60        2.29      3.87 o 
  -8   5   1        1.50        1.56      2.90 o 
  -7   5   1       16.66       17.53      4.53 o 
  -6   5   1       74.41       74.25     10.80 o 
  -5   5   1       32.48       40.48      6.60 o 
  -4   5   1        0.72        2.75      2.22 o 
  -3   5   1      364.79      288.63     34.33 o 
  -2   5   1       13.90       12.04      0.84 o 
  -1   5   1      419.79      327.16     22.23 o 
   0   5   1      127.29      101.82      8.07 o 
   1   5   1       95.78       95.35      5.03 o 
   2   5   1       26.67       23.84      1.99 o 
   3   5   1      145.97      158.07     17.06 o 
   4   5   1        0.07        3.03      2.01 o 
   5   5   1        6.88        7.19      2.88 o 
   6   5   1      151.74      130.67     16.55 o 
   7   5   1        1.51        0.15      2.02 o 
   8   5   1        3.47        0.87      2.16 o 
   9   5   1        7.96       11.12      4.60 o 
  10   5   1       18.36       15.45      5.68 o 
  11   5   1        2.87        1.21      1.76 o 
 -11   6   1        2.95        4.65      3.75 o 
 -10   6   1        2.98       -1.89      2.60 o 
  -9   6   1        1.32       -0.35      1.57 o 
  -8   6   1       64.44       63.89     10.70 o 
  -7   6   1        4.65        5.39      3.19 o 
  -6   6   1        6.88        4.95      2.46 o 
  -5   6   1        2.26        2.28      2.79 o 
  -4   6   1        5.11        5.63      2.39 o 
  -3   6   1      103.89       91.20     12.46 o 
  -2   6   1        0.10       -0.13      0.50 o 
  -1   6   1        1.23        3.12      1.56 o 
   0   6   1      373.80      360.36     60.44 o 
   1   6   1       57.12       61.53      5.16 o 
   2   6   1      183.38      177.58      9.83 o 
   3   6   1       13.19       12.76      2.55 o 
   4   6   1       98.41      114.16     12.86 o 
   5   6   1       24.99       22.33      5.29 o 
   6   6   1        2.88        3.59      2.56 o 
   7   6   1       16.32       17.74      5.46 o 
   8   6   1       19.02       18.28      5.07 o 
   9   6   1        2.78        2.26      2.48 o 
  10   6   1        5.28        6.68      4.03 o 
  11   6   1        0.11        2.08      4.82 o 
 -11   7   1        2.61        4.80     14.76 o 
 -10   7   1       13.09       16.67      7.03 o 
  -9   7   1       17.64       22.12      6.88 o 
  -8   7   1       19.76       21.49      6.10 o 
  -7   7   1        3.60        8.44      5.03 o 
  -6   7   1      211.75      185.23     25.35 o 
  -5   7   1       74.08       67.33      9.91 o 
  -4   7   1        0.15        3.54      2.50 o 
  -3   7   1      185.59      210.30     20.66 o 
  -2   7   1        9.40       14.49      2.20 o 
  -1   7   1      155.45      139.99     15.44 o 
   0   7   1       67.63       90.40     12.77 o 
   1   7   1      182.07      180.27     15.85 o 
   2   7   1       59.84       57.84      4.05 o 
   3   7   1       25.18       22.23      3.74 o 
   4   7   1       72.97       62.17     12.07 o 
   5   7   1       82.27       91.17     12.91 o 
   6   7   1       34.00       32.51     10.35 o 
   7   7   1      101.35      101.74     15.81 o 
   8   7   1        0.00        0.44      2.26 o 
   9   7   1        2.24        3.97      3.07 o 
  10   7   1        3.51        5.03      3.81 o 
 -10   8   1        0.63        3.90      4.95 o 
  -9   8   1        0.02       -1.44      2.66 o 
  -8   8   1       38.30       35.27      8.65 o 
  -7   8   1       24.80       24.09      6.28 o 
  -6   8   1        1.31        8.13      4.90 o 
  -5   8   1       87.19       81.70     12.06 o 
  -4   8   1       15.64       22.54      4.73 o 
  -3   8   1        0.25        6.67      3.73 o 
  -2   8   1        0.01       -0.36      0.94 o 
  -1   8   1        1.19        5.64      1.70 o 
   0   8   1      181.26      241.96     31.32 o 
   1   8   1       76.02       83.16      7.72 o 
   2   8   1       62.65       66.48      5.38 o 
   3   8   1        0.00        1.67      1.53 o 
   4   8   1       52.32       44.72      7.50 o 
   5   8   1       14.89       13.15      4.83 o 
   6   8   1        0.90        2.39      2.39 o 
   7   8   1        4.78        5.11      3.25 o 
   8   8   1        5.22        3.90      3.07 o 
   9   8   1       18.32       14.95      6.40 o 
  10   8   1        1.97        2.82      4.60 o 
  -9   9   1        0.53        0.58      2.84 o 
  -8   9   1        9.01       13.24      5.44 o 
  -7   9   1       33.68       29.64      7.36 o 
  -6   9   1        4.39        6.54      3.34 o 
  -5   9   1        0.01        1.70      5.24 o 
  -4   9   1       22.15       21.17      4.87 o 
  -3   9   1       14.75       12.92      2.96 o 
  -2   9   1        0.05        1.43      1.33 o 
  -1   9   1       23.03       20.76      2.71 o 
   0   9   1        4.27        2.41      0.91 o 
   1   9   1       76.88       71.49      5.82 o 
   2   9   1      113.60      110.90     11.05 o 
   3   9   1        0.23        7.04      3.73 o 
   4   9   1        0.06        0.26      1.66 o 
   5   9   1       92.37       92.59     15.64 o 
   6   9   1        3.64        1.33      2.09 o 
   7   9   1       21.15       22.38      7.08 o 
   8   9   1        4.73        7.43      4.47 o 
   9   9   1       28.69       35.53     10.03 o 
  -9  10   1        0.57       -0.17      4.94 o 
  -8  10   1        0.07        3.96     18.30 o 
  -7  10   1       27.24       26.99      9.82 o 
  -6  10   1        6.23        4.28      2.99 o 
  -5  10   1        4.81        7.43      3.96 o 
  -4  10   1       30.57       29.69      6.65 o 
  -3  10   1        0.10       -1.06      2.00 o 
  -2  10   1       32.46       30.97      4.82 o 
  -1  10   1       17.56       15.85      3.30 o 
   0  10   1        5.45        3.10      1.77 o 
   1  10   1       29.82       31.98      3.65 o 
   2  10   1       30.18       34.09      6.13 o 
   3  10   1       13.79       15.30      4.64 o 
   4  10   1       19.84       14.79      4.73 o 
   5  10   1        3.83        6.34      3.73 o 
   6  10   1        0.76       -0.71      1.94 o 
   7  10   1        4.05        2.01      2.51 o 
   8  10   1        8.85        8.44      4.87 o 
  -8  11   1        1.11       -1.25      3.81 o 
  -7  11   1        1.22        4.41      4.19 o 
  -6  11   1        3.80        4.48      4.27 o 
  -5  11   1       65.15       61.97     11.91 o 
  -4  11   1        3.57        1.69      1.91 o 
  -3  11   1        4.61        2.54      2.98 o 
  -2  11   1        1.44        1.81      4.29 o 
  -1  11   1        0.01       -0.49      2.17 o 
   0  11   1        1.34        1.58      0.98 o 
   1  11   1        0.50        0.20      1.68 o 
   2  11   1       46.29       39.62      6.88 o 
   3  11   1       33.38       26.57      6.26 o 
   4  11   1        5.45        7.78      3.76 o 
   5  11   1        0.07        0.51      2.06 o 
   6  11   1        0.20        0.57      1.94 o 
   7  11   1        0.55       -0.92      2.88 o 
  -7  12   1        0.29        1.25      6.99 o 
  -6  12   1       11.43       15.67      6.70 o 
  -5  12   1        5.90        5.68      3.73 o 
  -4  12   1       14.52       10.42      4.51 o 
  -3  12   1        1.08        1.62      2.48 o 
  -2  12   1        6.28        5.46      3.12 o 
  -1  12   1        1.73        2.78      2.12 o 
   0  12   1        0.92        1.39      3.68 o 
   1  12   1        0.39        0.08      1.16 o 
   2  12   1        4.65        3.52      2.49 o 
   3  12   1       13.23       10.11      3.91 o 
   4  12   1        1.06        1.23      1.78 o 
   5  12   1        2.35       -0.25      2.30 o 
   6  12   1        0.42       -0.77      2.27 o 
  -5  13   1        4.40        1.91      3.95 o 
  -4  13   1        0.30        0.86      2.05 o 
  -3  13   1       18.84       18.53      9.64 o 
  -2  13   1       31.45       31.94     17.85 o 
  -1  13   1        7.08       22.55     29.30 o 
   0  13   1        6.17        3.84      3.79 o 
   1  13   1        0.28        0.21      5.71 o 
   2  13   1        0.99        4.00      5.22 o 
   3  13   1        5.44        7.76      3.91 o 
   4  13   1        1.34        0.84      1.70 o 
   5  13   1       16.90       19.26     11.92 o 
  -3  14   1        2.03        2.78     16.64 o 
  -2  14   1        4.12       -0.28      8.21 o 
   1  14   1        2.07       -2.78      6.33 o 
   2  14   1        0.00        1.53     10.16 o 
 -12   0   2        0.21       -2.02      6.82 o 
 -11   0   2      156.92      150.39     29.71 o 
 -10   0   2       11.95        7.90      4.54 o 
  -9   0   2      194.39      155.15     49.07 o 
  -8   0   2      435.86      520.97     72.33 o 
  -7   0   2      626.44      602.92     97.94 o 
  -6   0   2      192.74      175.58     15.23 o 
  -5   0   2      815.79      829.68     72.44 o 
  -4   0   2       13.62       12.37      1.64 o 
  -3   0   2     2096.93     2148.77    130.87 o 
  -2   0   2     2103.29     1887.50    116.32 o 
  -1   0   2        5.30        7.39      0.46 o 
   0   0   2      942.72      889.52     51.13 o 
   1   0   2     8674.84     7875.32    531.22 o 
   2   0   2     2994.97     3012.57    172.57 o 
   3   0   2      870.92      784.76     50.63 o 
   4   0   2       85.12      103.57     17.10 o 
   5   0   2        5.88       16.41      3.74 o 
   6   0   2      278.95      302.43     27.49 o 
   7   0   2      301.19      291.88     30.63 o 
   8   0   2      356.35      347.56     52.75 o 
   9   0   2       66.35       56.06     12.83 o 
  10   0   2       20.09       24.31      7.73 o 
  11   0   2       49.86       42.24     11.54 o 
 -12   1   2       14.54       11.80      5.41 o 
 -11   1   2        6.13        6.78      3.37 o 
 -10   1   2        0.00       -0.06      1.18 o 
  -9   1   2       84.10       85.74      9.69 o 
  -8   1   2        3.44        2.13      1.40 o 
  -7   1   2      173.63      198.00     15.86 o 
  -6   1   2      146.14      127.13      8.34 o 
  -5   1   2      199.21      248.85     13.43 o 
  -4   1   2      313.54      331.59     16.64 o 
  -3   1   2       35.23       47.92      2.33 o 
  -2   1   2     1409.32     1266.16     56.99 o 
  -1   1   2      338.18      313.29      7.85 o 
   0   1   2     2245.65     2165.13     53.71 o 
   1   1   2     2767.51     2629.96     92.15 o 
   2   1   2      289.52      226.62     16.84 o 
   3   1   2      825.12      812.39     38.87 o 
   4   1   2       32.74       45.28      5.57 o 
   5   1   2       15.30       15.55      1.57 o 
   6   1   2       26.44       30.97      3.07 o 
   7   1   2       18.30       15.78      2.18 o 
   8   1   2      102.10       92.96      7.94 o 
   9   1   2       30.65       23.30      4.16 o 
  10   1   2        0.34        0.13      1.19 o 
  11   1   2        5.66        6.05      3.78 o 
 -12   2   2        2.63        1.00      2.91 o 
 -11   2   2       82.81       91.14     18.74 o 
 -10   2   2       21.20       22.88      5.50 o 
  -9   2   2       11.03       17.22      3.69 o 
  -8   2   2      254.43      238.40     19.28 o 
  -7   2   2      857.48      989.50     72.65 o 
  -6   2   2       15.39       15.63      1.99 o 
  -5   2   2      364.21      397.57     47.36 o 
  -4   2   2      658.87      648.99     57.84 o 
  -3   2   2     1305.17     1127.72     43.65 o 
  -2   2   2       11.39       12.60      0.95 o 
  -1   2   2     2185.69     1902.37     82.05 o 
   0   2   2    18989.68    15930.02    781.68 o 
   1   2   2     4786.74     3708.17    310.39 o 
   2   2   2      493.85      496.89     50.62 o 
   3   2   2       21.13       60.38     15.53 o 
   4   2   2     1245.54     1099.80     52.26 o 
   5   2   2        1.04        0.60      0.56 o 
   6   2   2      460.54      441.15     27.11 o 
   7   2   2      123.91      125.65     11.11 o 
   8   2   2      157.40      121.57     21.07 o 
   9   2   2      150.26      136.48     15.01 o 
  10   2   2        9.66        5.87      4.55 o 
  11   2   2        0.05        4.08      4.66 o 
 -12   3   2       23.94       29.69     11.12 o 
 -11   3   2        5.59        6.06      4.74 o 
 -10   3   2       52.73       59.99     11.95 o 
  -9   3   2        1.52        2.88      1.80 o 
  -8   3   2       14.01       19.98      3.97 o 
  -7   3   2      188.01      199.85     16.33 o 
  -6   3   2      185.87      173.40     13.00 o 
  -5   3   2      589.76      619.04     33.83 o 
  -4   3   2     1079.23     1012.49     72.45 o 
  -3   3   2      367.27      304.74     34.94 o 
  -2   3   2      214.66      210.45     16.19 o 
  -1   3   2      103.56      104.21      4.82 o 
   0   3   2      327.58      316.21     27.49 o 
   1   3   2      419.87      426.24     34.97 o 
   2   3   2      314.01      258.62     22.37 o 
   3   3   2      213.05      291.92     41.00 o 
   4   3   2      256.52      247.97     43.47 o 
   5   3   2        0.06        9.66      4.17 o 
   6   3   2       76.51       86.70     11.02 o 
   7   3   2      156.22      116.56     16.35 o 
   8   3   2        0.39        1.88      1.26 o 
   9   3   2       89.20       68.13     20.84 o 
  10   3   2        1.41        2.02      3.63 o 
  11   3   2       12.52       14.06      7.47 o 
 -12   4   2        7.70       16.27     11.90 o 
 -11   4   2       18.08       23.14      8.17 o 
 -10   4   2        8.16        7.97      4.00 o 
  -9   4   2       22.65       31.11      6.30 o 
  -8   4   2      318.68      313.46     38.59 o 
  -7   4   2       37.50       39.89      4.28 o 
  -6   4   2       18.07       23.82      2.92 o 
  -5   4   2       31.30       25.92     12.40 o 
  -4   4   2      534.43      540.67     41.61 o 
  -3   4   2       20.87       20.48     12.43 o 
  -2   4   2      167.03      151.20     13.60 o 
  -1   4   2      210.22      298.72     49.25 o 
   0   4   2     1218.27     1187.56    118.54 o 
   1   4   2      398.35      322.70     17.73 o 
   2   4   2      288.34      269.51     12.50 o 
   3   4   2        5.42       38.39      9.21 o 
   4   4   2      191.80      188.32     17.11 o 
   5   4   2        3.06        5.17      2.24 o 
   6   4   2       17.52       18.72      5.83 o 
   7   4   2        8.49       21.97     12.13 o 
   8   4   2      150.56      104.87     28.34 o 
   9   4   2        1.80        0.81      1.60 o 
  10   4   2       12.99        7.27      4.12 o 
  11   4   2        0.21        1.79      3.61 o 
 -11   5   2        0.84        1.46      5.50 o 
 -10   5   2       29.72       36.37      9.91 o 
  -9   5   2        1.16        1.09      3.34 o 
  -8   5   2      175.00      208.77     28.79 o 
  -7   5   2       13.38       21.80      6.05 o 
  -6   5   2      399.96      429.49     87.46 o 
  -5   5   2      105.10      100.87     20.72 o 
  -4   5   2      285.26      210.50     37.39 o 
  -3   5   2      296.95      266.81     16.71 o 
  -2   5   2      428.32      365.96     16.77 o 
  -1   5   2      561.35      485.66     36.54 o 
   0   5   2     1004.96     1131.26     88.63 o 
   1   5   2       14.67        8.03      4.56 o 
   2   5   2       29.61       34.25      4.41 o 
   3   5   2        2.99       26.98     16.85 o 
   4   5   2      250.05      233.05     30.70 o 
   5   5   2      483.81      537.40     71.61 o 
   6   5   2       56.76       65.55     10.00 o 
   7   5   2       84.01       99.14     22.04 o 
   8   5   2      101.89       73.53     19.28 o 
   9   5   2        3.23        2.77      2.58 o 
  10   5   2        4.09        3.00      3.17 o 
  11   5   2        3.71       -2.19      5.53 o 
 -11   6   2        3.52        3.94      4.46 o 
 -10   6   2        0.00       -0.58      2.14 o 
  -9   6   2        0.30       -0.55      1.57 o 
  -8   6   2        1.24        1.32      5.27 o 
  -7   6   2       81.62       91.71     15.38 o 
  -6   6   2       18.60       24.84      6.22 o 
  -5   6   2        5.62       18.72      4.56 o 
  -4   6   2       65.78       56.21      3.91 o 
  -3   6   2      251.72      194.83     11.68 o 
  -2   6   2       34.20       28.42      2.18 o 
  -1   6   2        4.72        5.16      0.92 o 
   0   6   2        4.47        6.28      1.25 o 
   1   6   2        5.24        7.35      1.25 o 
   2   6   2       65.43       83.06     20.10 o 
   3   6   2        3.51       11.38      4.88 o 
   4   6   2       57.51       50.20      4.15 o 
   5   6   2       32.09       33.47      6.53 o 
   6   6   2        0.03        6.87      6.43 o 
   7   6   2        0.73        2.09      2.22 o 
   8   6   2        0.50       -0.03      1.73 o 
   9   6   2       21.74       16.03      7.59 o 
  10   6   2        7.89        2.43      2.59 o 
 -11   7   2        6.97        5.73      6.06 o 
 -10   7   2       16.33       21.26      7.50 o 
  -9   7   2       14.37       17.85      6.12 o 
  -8   7   2       14.73       16.42      5.38 o 
  -7   7   2       10.33       27.47     14.90 o 
  -6   7   2        3.66        8.49      3.56 o 
  -5   7   2        7.87        9.74      3.45 o 
  -4   7   2       59.03       58.15     17.73 o 
  -3   7   2      183.82      150.21     12.03 o 
  -2   7   2      274.52      231.07     14.76 o 
  -1   7   2        3.86        5.60      0.93 o 
   0   7   2        4.01        5.34      1.09 o 
   1   7   2        1.38       30.63     10.10 o 
   2   7   2       77.22       85.14      6.50 o 
   3   7   2      114.12      106.33      7.75 o 
   4   7   2        8.29       11.91      3.57 o 
   5   7   2       27.41       30.99      6.39 o 
   6   7   2      158.29      142.14     20.91 o 
   7   7   2       15.87       14.09      5.34 o 
   8   7   2        4.01        4.12      2.82 o 
   9   7   2        4.35        2.22      2.57 o 
  10   7   2        0.21        0.94      2.05 o 
 -10   8   2        0.02        2.35     21.12 o 
  -9   8   2        0.20       -1.36      2.42 o 
  -8   8   2        0.38        0.78      2.26 o 
  -7   8   2       13.14       13.51      4.61 o 
  -6   8   2       80.33       91.37     14.58 o 
  -5   8   2       68.04       75.20     11.72 o 
  -4   8   2       97.79      112.86     33.71 o 
  -3   8   2        6.01       19.68     11.87 o 
  -2   8   2       13.83       10.95      3.47 o 
  -1   8   2        0.11       -0.06      0.56 o 
   0   8   2        1.03        1.23      1.09 o 
   1   8   2       22.93       20.99      2.69 o 
   2   8   2      191.75      174.53     12.03 o 
   3   8   2      129.41      144.66     20.97 o 
   4   8   2       57.81       65.72     13.11 o 
   5   8   2       91.07       95.63     18.29 o 
   6   8   2        2.22        1.44      2.86 o 
   7   8   2        0.14       -0.51      2.64 o 
   8   8   2        1.09        3.52      3.04 o 
   9   8   2        1.85        7.32      4.10 o 
  -9   9   2        0.53        2.86      3.03 o 
  -8   9   2        0.00        0.18      1.90 o 
  -7   9   2        0.05       -1.70      2.23 o 
  -6   9   2        0.61        3.13      2.84 o 
  -5   9   2      134.37      154.66     22.14 o 
  -4   9   2       44.63       84.41     11.38 o 
  -3   9   2        8.92       15.42      4.38 o 
  -2   9   2        4.99        6.22      1.88 o 
  -1   9   2        1.74        1.24      0.80 o 
   0   9   2        2.52        1.37      0.99 o 
   1   9   2        7.46        8.67      1.91 o 
   2   9   2       38.84       35.56      5.14 o 
   3   9   2      134.79      114.81     14.30 o 
   4   9   2       61.31       65.10     18.50 o 
   5   9   2        3.48        5.19      3.41 o 
   6   9   2        1.42        1.60      2.15 o 
   7   9   2        0.35        0.45      2.03 o 
   8   9   2        6.97        3.49      3.73 o 
   9   9   2        4.80        8.90     10.15 o 
  -9  10   2        0.74       -0.45      2.32 o 
  -8  10   2        0.16        1.77      2.63 o 
  -7  10   2        0.19        1.73      2.18 o 
  -6  10   2        0.89        1.00      3.14 o 
  -5  10   2        8.72        6.93      3.65 o 
  -4  10   2       46.50       51.87      9.27 o 
  -3  10   2        0.55        3.73      2.49 o 
  -2  10   2        7.34       13.40      3.43 o 
  -1  10   2       13.56       12.66      2.88 o 
   0  10   2        1.65        2.19      1.65 o 
   1  10   2        9.87       13.63      3.65 o 
   2  10   2        3.28        0.14      1.80 o 
   3  10   2        9.84       18.00      6.98 o 
   4  10   2       10.22        8.78      3.42 o 
   5  10   2        0.69        4.98      2.89 o 
   6  10   2        2.78        6.06      3.97 o 
   7  10   2        0.63        1.88      2.43 o 
   8  10   2        2.48        1.34      2.44 o 
  -8  11   2        0.35       -0.42      2.24 o 
  -7  11   2        0.01        7.99      4.39 o 
  -6  11   2        0.93        1.15      2.32 o 
  -5  11   2        0.72        0.07      1.81 o 
  -4  11   2        0.01        5.00      3.42 o 
  -3  11   2        3.11        2.65      3.89 o 
  -2  11   2       16.45       13.72      4.87 o 
  -1  11   2        0.09        0.53      1.25 o 
   0  11   2        1.74        2.08      1.38 o 
   1  11   2        0.25        0.64      1.55 o 
   2  11   2       11.19        4.20      2.68 o 
   3  11   2        7.17        4.36      3.17 o 
   4  11   2        1.17        6.23      3.71 o 
   5  11   2        4.79        2.84      3.84 o 
   6  11   2        0.32        0.80      2.39 o 
   7  11   2        5.38        4.46      3.62 o 
  -7  12   2        0.79       -1.53      7.80 o 
  -6  12   2       12.48       13.46      5.22 o 
  -5  12   2        0.40        0.30      1.87 o 
  -4  12   2        7.25        4.85      3.39 o 
  -3  12   2       19.73       23.80     10.07 o 
  -2  12   2       11.48       20.25      7.77 o 
  -1  12   2       20.15       15.28      7.85 o 
   0  12   2        4.89        7.01      8.27 o 
   1  12   2       16.38        9.13      5.71 o 
   2  12   2       10.67        4.18      2.24 o 
   3  12   2        0.00       -0.96      2.39 o 
   4  12   2        1.05        0.78      1.73 o 
   5  12   2        1.76        7.66      4.22 o 
   6  12   2        3.61        7.63     10.07 o 
  -4  13   2        0.11        3.43      3.08 o 
  -3  13   2        3.97        2.05      2.85 o 
  -2  13   2        2.93       -5.50     17.89 o 
  -1  13   2        1.23        2.97      5.10 o 
   0  13   2        1.80       -6.61      8.70 o 
   1  13   2        3.24        2.97      3.86 o 
   2  13   2        0.11        0.70      5.57 o 
   3  13   2        2.61        3.93      4.17 o 
   4  13   2        0.27       -0.44      2.00 o 
  -2  14   2        4.71        0.97     12.67 o 
   1  14   2        1.65        2.23      7.31 o 
   2  14   2        0.61       -2.64      8.49 o 
 -12   1   3       41.41       48.95     13.23 o 
 -11   1   3       20.74       28.71      6.92 o 
 -10   1   3       66.79       65.08      9.74 o 
  -9   1   3       91.36      105.81     13.13 o 
  -8   1   3       62.91       58.84      6.32 o 
  -7   1   3       12.46       12.22      2.26 o 
  -6   1   3      614.94      599.29     35.16 o 
  -5   1   3      129.51      300.41     36.03 o 
  -4   1   3     2911.40     3107.33    164.82 o 
  -3   1   3      594.25      528.05     29.28 o 
  -2   1   3      947.38      820.70     32.69 o 
  -1   1   3      166.56      198.96      5.87 o 
   0   1   3      323.87      263.06     25.78 o 
   1   1   3       62.27       68.84     27.43 o 
   2   1   3      590.10      676.00     42.62 o 
   3   1   3      135.55     1869.46    244.57 o 
   4   1   3     2139.28     1910.42     98.72 o 
   5   1   3       65.59      191.57     63.51 o 
   6   1   3      124.21       92.95      6.52 o 
   7   1   3       66.09       75.28      7.41 o 
   8   1   3      190.60      161.01     12.64 o 
   9   1   3       31.46       43.60      6.23 o 
  10   1   3        1.43        2.38      2.42 o 
  11   1   3       20.30       30.24     10.32 o 
 -12   2   3        5.01       13.64      7.28 o 
 -11   2   3       27.38       27.42      8.33 o 
 -10   2   3        0.02        0.47      1.46 o 
  -9   2   3       26.66       26.19      5.43 o 
  -8   2   3       55.07       54.92      6.53 o 
  -7   2   3        3.28        2.87      1.44 o 
  -6   2   3        0.66        0.53      0.66 o 
  -5   2   3      132.11      118.77      8.23 o 
  -4   2   3       16.04       16.88      2.81 o 
  -3   2   3       40.33       31.44      1.99 o 
  -2   2   3      404.55      352.46     13.48 o 
  -1   2   3     1698.02     1430.40     53.76 o 
   0   2   3       92.13      133.63    212.42 o 
   1   2   3       10.28       71.62     34.65 o 
   2   2   3        1.15       14.62      2.56 o 
   3   2   3      158.60      131.27     10.67 o 
   4   2   3       16.46       42.28     21.50 o 
   5   2   3        0.55        2.59      0.98 o 
   6   2   3        5.30        8.25      1.49 o 
   7   2   3       46.32       56.62      5.48 o 
   8   2   3       27.03       24.29      4.13 o 
   9   2   3        1.30        1.73      1.37 o 
  10   2   3        3.24        8.42      3.79 o 
  11   2   3        6.08        0.98      2.11 o 
 -12   3   3        1.52        1.33      2.90 o 
 -11   3   3        5.35       12.11      6.06 o 
 -10   3   3        7.10        6.48      4.33 o 
  -9   3   3       64.97       63.21      8.76 o 
  -8   3   3       46.76       62.87      8.60 o 
  -7   3   3      115.01      117.81     12.00 o 
  -6   3   3       74.04       85.36      6.14 o 
  -5   3   3      200.35      187.57     13.65 o 
  -4   3   3      565.22      506.31     26.82 o 
  -3   3   3        2.90        4.94      0.68 o 
  -2   3   3       79.36       89.52     10.65 o 
  -1   3   3      321.00      368.92     53.69 o 
   0   3   3      722.44      659.77     40.68 o 
   1   3   3      215.08      197.84     10.06 o 
   2   3   3        2.86        3.67      0.77 o 
   3   3   3      201.31      271.84     44.04 o 
   4   3   3       76.22      132.88      8.84 o 
   5   3   3      121.28      149.24     10.11 o 
   6   3   3      332.23      356.06     27.26 o 
   7   3   3        2.11        9.03      5.51 o 
   8   3   3       44.82       52.66      7.51 o 
   9   3   3       38.81       33.62      5.89 o 
  10   3   3       12.92       17.41      5.44 o 
  11   3   3        0.56        0.86      3.16 o 
 -12   4   3        0.69        1.79      3.47 o 
 -11   4   3       21.23       22.03      7.37 o 
 -10   4   3       11.87       21.32      7.34 o 
  -9   4   3       31.71       42.20      9.34 o 
  -8   4   3      163.03      170.56     22.34 o 
  -7   4   3      152.35      153.25     16.47 o 
  -6   4   3        2.77        3.51      1.01 o 
  -5   4   3       45.80       42.12      3.05 o 
  -4   4   3      189.64      202.09     17.15 o 
  -3   4   3      228.20      185.96     10.30 o 
  -2   4   3       13.22       69.51     18.39 o 
  -1   4   3       12.78       46.37     15.14 o 
   0   4   3      416.69      405.13     18.50 o 
   1   4   3     4094.84     3631.92    189.05 o 
   2   4   3        2.95       36.30     14.10 o 
   3   4   3      262.23      323.13     20.57 o 
   4   4   3       12.40       30.39      4.03 o 
   5   4   3        3.24        4.14      1.43 o 
   6   4   3       97.08      131.44     17.60 o 
   7   4   3        0.18       29.68     13.38 o 
   8   4   3       86.70       95.28     15.31 o 
   9   4   3      104.92      104.04     18.93 o 
  10   4   3        7.64        3.94      4.39 o 
 -11   5   3        2.47        3.14      3.48 o 
 -10   5   3        1.39        5.25      6.14 o 
  -9   5   3        6.47        9.70      5.86 o 
  -8   5   3        4.69        7.78      6.31 o 
  -7   5   3       53.11       58.98      9.04 o 
  -6   5   3      127.20      130.87     15.27 o 
  -5   5   3        0.10        4.85     18.31 o 
  -4   5   3       12.03       19.01      1.68 o 
  -3   5   3      195.26      164.84     17.63 o 
  -2   5   3      159.88      833.96    200.03 o 
  -1   5   3       73.48       78.12      9.59 o 
   0   5   3       50.14       57.50      4.57 o 
   1   5   3     1585.79     1378.38     69.70 o 
   2   5   3       83.46      165.25     13.39 o 
   3   5   3       46.88       45.48      4.21 o 
   4   5   3      294.48      268.79     20.54 o 
   5   5   3       12.56       46.98      6.24 o 
   6   5   3        4.99       16.67      4.30 o 
   7   5   3       39.17       39.23      8.84 o 
   8   5   3       67.66       79.32     13.91 o 
   9   5   3       27.44       22.32      7.65 o 
  10   5   3       18.23       35.08     11.64 o 
 -11   6   3       16.68       17.46      6.65 o 
 -10   6   3        1.77        3.42      3.22 o 
  -9   6   3       10.11       18.06      7.01 o 
  -8   6   3        9.48        9.74      4.21 o 
  -7   6   3      190.00      224.09     30.19 o 
  -6   6   3        4.00        5.49      3.97 o 
  -5   6   3      394.72      358.32     24.44 o 
  -4   6   3       58.77       70.93     11.92 o 
  -3   6   3        0.49       29.20     11.26 o 
  -2   6   3        3.35       54.94     22.96 o 
  -1   6   3      205.60      223.61     18.42 o 
   0   6   3      483.07      537.14     37.89 o 
   1   6   3      593.16      467.61     33.89 o 
   2   6   3       99.67       91.67      6.44 o 
   3   6   3      159.91      163.47     12.93 o 
   4   6   3       71.69      148.85     22.52 o 
   5   6   3       24.07       30.71      5.62 o 
   6   6   3       64.15      113.55     17.40 o 
   7   6   3        3.47        2.93      2.78 o 
   8   6   3       31.65       23.30      7.67 o 
   9   6   3       53.63       49.93     12.75 o 
  10   6   3        0.15       -1.04      3.17 o 
 -10   7   3        1.76        0.96      2.67 o 
  -9   7   3        1.08        4.06      3.65 o 
  -8   7   3       10.23        5.10      3.72 o 
  -7   7   3       12.70       13.90      4.75 o 
  -6   7   3        0.06        3.74      4.41 o 
  -5   7   3       13.75       15.49      3.98 o 
  -4   7   3        0.79        6.19      2.99 o 
  -3   7   3        1.31       27.68      7.52 o 
  -2   7   3        0.97        0.29      0.74 o 
  -1   7   3       43.39       24.86      8.27 o 
   0   7   3        9.51       20.72      6.28 o 
   1   7   3        0.17       -0.29      0.58 o 
   2   7   3       78.84       79.81      6.26 o 
   3   7   3       13.23       16.24      2.43 o 
   4   7   3        4.51        8.68      3.13 o 
   5   7   3       39.30       37.18      7.81 o 
   6   7   3        0.20        4.51      3.29 o 
   7   7   3        5.23        8.33      5.42 o 
   8   7   3        0.55        0.76      1.96 o 
   9   7   3       11.44       18.55      8.22 o 
 -10   8   3        0.09        1.94      3.67 o 
  -9   8   3        7.45       12.05      5.62 o 
  -8   8   3        0.43       -1.50      2.74 o 
  -7   8   3        5.87       11.94      4.79 o 
  -6   8   3       11.75       19.43      5.49 o 
  -5   8   3        5.20        8.65      4.26 o 
  -4   8   3       25.67       31.35      5.22 o 
  -3   8   3       15.52       27.69      3.77 o 
  -2   8   3       11.85       18.19      2.64 o 
  -1   8   3       34.74       32.06      4.45 o 
   0   8   3       13.29       22.51      4.57 o 
   1   8   3       28.79       22.51      4.57 o 
   2   8   3       29.82       32.01      3.93 o 
   3   8   3       59.02       60.10      8.23 o 
   4   8   3       22.36       22.51      5.57 o 
   5   8   3        0.27        7.01      3.43 o 
   6   8   3        9.25       13.88      5.62 o 
   7   8   3        3.03        4.44      3.87 o 
   8   8   3        0.15        0.51      1.89 o 
   9   8   3        0.04        0.58      2.01 o 
  -9   9   3        0.68       -0.18      1.96 o 
  -8   9   3        0.48        0.45      2.10 o 
  -7   9   3        7.70        8.77      4.70 o 
  -6   9   3       19.75       25.63      7.01 o 
  -5   9   3       64.68       70.58     12.31 o 
  -4   9   3       12.76       12.76      4.41 o 
  -3   9   3       39.54       31.87      3.94 o 
  -2   9   3       32.21       27.51      3.25 o 
  -1   9   3        0.00       -0.03      0.70 o 
   0   9   3        1.69        2.73      1.12 o 
   1   9   3       23.79       29.84      5.00 o 
   2   9   3       22.92       24.48      3.68 o 
   3   9   3        4.76        8.93      3.08 o 
   4   9   3        1.27       23.50      8.39 o 
   5   9   3        8.77       16.51      5.47 o 
   6   9   3       20.33       22.63      7.86 o 
   7   9   3        0.26        2.66      3.06 o 
   8   9   3        0.13       -0.09      1.98 o 
  -8  10   3        0.03        1.10      2.17 o 
  -7  10   3        8.79        8.85      4.58 o 
  -6  10   3       40.51       47.11     10.35 o 
  -5  10   3        7.99        9.90      4.11 o 
  -4  10   3       15.43       32.48     11.11 o 
  -3  10   3        0.53       13.44      3.17 o 
  -2  10   3        1.94        7.29      2.42 o 
  -1  10   3        0.16        1.74      1.39 o 
   0  10   3        3.63        3.02      1.45 o 
   1  10   3       18.12       15.33      3.60 o 
   2  10   3       31.64       31.80      7.66 o 
   3  10   3       64.38       70.98     12.99 o 
   4  10   3        2.43        8.29      3.89 o 
   5  10   3       12.08       27.70      8.10 o 
   6  10   3        1.07        1.54      2.42 o 
   7  10   3        0.53       -0.29      2.69 o 
  -8  11   3        0.09        0.49      6.61 o 
  -7  11   3       10.89       15.88      5.66 o 
  -6  11   3        1.03        5.89      3.77 o 
  -5  11   3        0.44        3.73      2.88 o 
  -4  11   3       14.53       12.86      4.02 o 
  -3  11   3        9.32       13.99      6.85 o 
  -2  11   3       15.34       24.06      7.54 o 
  -1  11   3        0.22        4.88      2.41 o 
   0  11   3       15.82        7.20      3.38 o 
   1  11   3       25.35       21.54      5.72 o 
   2  11   3       24.21       20.44     12.82 o 
   3  11   3        1.63       11.59      4.14 o 
   4  11   3        0.72        2.67      2.20 o 
   5  11   3       18.02       10.15      5.95 o 
   6  11   3       12.24       17.27      7.78 o 
  -6  12   3        0.00        1.56      2.44 o 
  -5  12   3        1.05       -0.49      1.61 o 
  -4  12   3        4.75        1.20      4.02 o 
  -3  12   3        1.11        2.05      2.58 o 
  -2  12   3        8.41       11.42      7.24 o 
  -1  12   3        1.42        0.33      5.30 o 
   0  12   3        1.07       -0.71      6.71 o 
   1  12   3        0.24       -0.58      1.46 o 
   2  12   3        2.31        3.36      7.90 o 
   3  12   3        3.59        4.29      3.00 o 
   4  12   3        1.09        3.30      2.89 o 
   5  12   3        1.96        2.75      3.57 o 
  -5  13   3        0.93        1.67      4.87 o 
  -4  13   3        0.68        1.73      2.13 o 
  -3  13   3        1.23       -2.85     14.20 o 
  -2  13   3        0.20       -0.57      2.19 o 
  -1  13   3        0.02       14.83     25.68 o 
   3  13   3        0.69        1.47      6.26 o 
 -12   0   4        1.87        0.21      4.25 o 
 -11   0   4       80.54       90.03     23.10 o 
 -10   0   4       31.53       37.24      9.86 o 
  -9   0   4      101.09       85.54     13.42 o 
  -8   0   4        1.68        2.52      2.09 o 
  -7   0   4      262.36      269.71     26.60 o 
  -6   0   4       21.93       19.10      3.38 o 
  -5   0   4      128.58      124.27     11.56 o 
  -4   0   4       83.81      107.62     12.29 o 
  -3   0   4      651.51      629.18     41.12 o 
  -2   0   4      790.28      666.95     45.17 o 
  -1   0   4     1477.26     1228.67    105.17 o 
   0   0   4      231.51      289.82     30.66 o 
   1   0   4     1272.67     1246.14     68.45 o 
   2   0   4       10.29       16.02      2.15 o 
   3   0   4      140.50      119.33     11.87 o 
   4   0   4      297.94      289.53     34.28 o 
   5   0   4      165.69      146.50     18.21 o 
   6   0   4      140.65      107.07     11.07 o 
   7   0   4       55.19       55.71      9.90 o 
   8   0   4        0.35        1.31      1.34 o 
   9   0   4       12.29       13.86      6.50 o 
  10   0   4        0.56       -0.60      2.61 o 
 -12   1   4        1.60        1.71      2.84 o 
 -11   1   4       18.88       23.39      6.30 o 
 -10   1   4       22.48       28.85      6.79 o 
  -9   1   4        3.07        2.16      1.57 o 
  -8   1   4       30.62       27.66      4.35 o 
  -7   1   4       13.86       12.28      2.39 o 
  -6   1   4       18.09       21.10      2.67 o 
  -5   1   4        0.14       -0.63      0.63 o 
  -4   1   4      705.88      614.79     38.60 o 
  -3   1   4      129.14      135.57      6.55 o 
  -2   1   4      202.50      178.90      7.25 o 
  -1   1   4        1.07        0.63      0.43 o 
   0   1   4      666.17      564.30     34.17 o 
   1   1   4       21.84       28.46      1.67 o 
   2   1   4       16.78       21.53      5.99 o 
   3   1   4        6.33        5.41      0.98 o 
   4   1   4      105.65       96.00     10.00 o 
   5   1   4       61.50       61.10      4.76 o 
   6   1   4       56.84       55.24      4.89 o 
   7   1   4       27.01       23.50      3.40 o 
   8   1   4       95.36       72.05      8.71 o 
   9   1   4        0.05        0.09      1.31 o 
  10   1   4        2.88        2.45      2.34 o 
 -12   2   4       13.24       11.17      6.24 o 
 -11   2   4       72.17       81.27     18.86 o 
 -10   2   4       28.10       33.87      7.52 o 
  -9   2   4       94.83       86.89     11.32 o 
  -8   2   4       59.12       61.48      7.49 o 
  -7   2   4      384.45      370.16     26.90 o 
  -6   2   4        2.90        1.73      0.99 o 
  -5   2   4      279.90      310.55     17.71 o 
  -4   2   4        8.06        4.56      0.91 o 
  -3   2   4      164.36      144.97      6.87 o 
  -2   2   4       39.15       38.54      2.23 o 
  -1   2   4        7.43        8.42      0.81 o 
   0   2   4       53.65       65.70      6.19 o 
   1   2   4     1756.74     1740.72     76.98 o 
   2   2   4       12.58       16.11      1.50 o 
   3   2   4      429.73      440.13     25.10 o 
   4   2   4        6.64        6.77      1.37 o 
   5   2   4        3.78        4.48      1.39 o 
   6   2   4       27.00       21.78      4.78 o 
   7   2   4       74.44       57.36      6.77 o 
   8   2   4       64.53       63.40      8.60 o 
   9   2   4       27.96       25.50      5.08 o 
  10   2   4        1.93       -2.00      3.73 o 
 -12   3   4       20.77       26.57     10.75 o 
 -11   3   4        4.59       10.94      6.23 o 
 -10   3   4        1.98        7.35      4.22 o 
  -9   3   4       92.92      110.36     14.04 o 
  -8   3   4       20.50       16.83      3.08 o 
  -7   3   4       15.57       14.12      2.41 o 
  -6   3   4      383.29      367.20     35.23 o 
  -5   3   4       41.00       32.84      2.91 o 
  -4   3   4      588.66      595.97     31.87 o 
  -3   3   4      231.35      191.17     28.46 o 
  -2   3   4      958.11      803.77     37.24 o 
  -1   3   4       92.77       94.18      5.87 o 
   0   3   4      201.07      225.34     18.22 o 
   1   3   4      191.69      161.04      9.47 o 
   2   3   4      477.69      428.50     22.62 o 
   3   3   4       21.37       26.81      2.97 o 
   4   3   4      267.80      285.64     20.84 o 
   5   3   4       18.38       11.83      2.07 o 
   6   3   4       25.96       28.74      4.07 o 
   7   3   4       18.46       17.04      4.20 o 
   8   3   4       54.95       54.17      8.97 o 
   9   3   4       22.29       28.03      7.87 o 
  10   3   4       14.02       11.31      6.10 o 
 -11   4   4        8.00        6.85      5.18 o 
 -10   4   4        0.86        1.54      3.29 o 
  -9   4   4        0.79        2.14      4.42 o 
  -8   4   4        6.79        4.36      2.48 o 
  -7   4   4      475.67      442.11     35.89 o 
  -6   4   4       37.28       38.74      4.90 o 
  -5   4   4       81.40       80.88      8.76 o 
  -4   4   4       56.97       54.47      4.08 o 
  -3   4   4      121.39      103.67      6.23 o 
  -2   4   4        0.72        1.27      1.58 o 
  -1   4   4      278.13      251.10     14.32 o 
   0   4   4      745.44      798.91     80.92 o 
   1   4   4     1175.42     1013.64     50.68 o 
   2   4   4       19.99       30.74      3.01 o 
   3   4   4      246.59      214.23     23.11 o 
   4   4   4        6.50        8.21      1.78 o 
   5   4   4        2.31        4.05      1.99 o 
   6   4   4      120.44      112.47     10.26 o 
   7   4   4        0.66        0.11      1.09 o 
   8   4   4       53.43       49.01      9.88 o 
   9   4   4       35.39       31.21      8.50 o 
  10   4   4        0.00        2.79      4.25 o 
 -11   5   4        5.23        7.72      5.61 o 
 -10   5   4       13.73       13.34      6.56 o 
  -9   5   4       28.80       34.17      8.34 o 
  -8   5   4        0.95        1.44      1.92 o 
  -7   5   4        0.01       -0.22      1.08 o 
  -6   5   4       70.00       63.87      5.28 o 
  -5   5   4        0.14       -0.05      0.81 o 
  -4   5   4      277.48      227.34     27.26 o 
  -3   5   4       13.71       15.83      1.85 o 
  -2   5   4       91.87       92.14      5.86 o 
  -1   5   4        7.80        7.88      1.31 o 
   0   5   4      152.34      136.38     11.47 o 
   1   5   4       15.73       11.62      1.68 o 
   2   5   4       92.57       99.86      6.94 o 
   3   5   4        2.62        4.12      1.80 o 
   4   5   4       23.90       29.90      7.40 o 
   5   5   4       99.59       84.95      7.14 o 
   6   5   4       65.91       73.91      8.91 o 
   7   5   4        2.03        1.59      1.98 o 
   8   5   4        1.10        2.28      2.49 o 
   9   5   4       12.67       15.74      6.36 o 
  10   5   4        2.26        6.06     14.41 o 
 -11   6   4        0.15       -0.49      2.44 o 
 -10   6   4        1.05        8.32      4.82 o 
  -9   6   4        7.96        7.02      4.22 o 
  -8   6   4       13.10       11.71      4.00 o 
  -7   6   4        0.13        0.26      2.93 o 
  -6   6   4       49.32       48.61      7.60 o 
  -5   6   4       36.51       42.28      4.26 o 
  -4   6   4      189.03      151.90      9.74 o 
  -3   6   4        0.82        3.44      1.02 o 
  -2   6   4       13.51       17.01      2.25 o 
  -1   6   4        0.39        0.21      0.70 o 
   0   6   4        2.55        2.68      0.93 o 
   1   6   4        2.58        2.05      0.98 o 
   2   6   4        2.02        0.79      0.80 o 
   3   6   4      202.76      191.43     15.95 o 
   4   6   4       37.11       33.31      4.11 o 
   5   6   4       21.64       22.28      4.54 o 
   6   6   4        0.55        1.55      1.94 o 
   7   6   4        2.17        2.79      3.32 o 
   8   6   4        1.58        0.69      2.69 o 
   9   6   4        2.49        2.64      3.07 o 
 -10   7   4        6.76        7.57      4.32 o 
  -9   7   4        7.32        8.60      6.92 o 
  -8   7   4        6.59        6.53      3.70 o 
  -7   7   4       43.66       54.62     10.21 o 
  -6   7   4        0.59        1.55      1.81 o 
  -5   7   4       38.82       22.95      3.91 o 
  -4   7   4      232.63      206.63     14.07 o 
  -3   7   4        0.11        1.12      0.82 o 
  -2   7   4       89.42       71.60      9.47 o 
  -1   7   4        2.93       12.35      3.45 o 
   0   7   4       88.90       81.08      6.01 o 
   1   7   4       14.34       22.54      2.76 o 
   2   7   4      119.63       95.69     12.61 o 
   3   7   4       69.07       56.35      5.49 o 
   4   7   4      180.12      165.33     15.28 o 
   5   7   4        0.39        1.36      1.76 o 
   6   7   4       29.79       33.22      8.23 o 
   7   7   4        4.71        3.61      2.91 o 
   8   7   4        4.58        3.48      3.49 o 
   9   7   4        1.15       -1.48      2.86 o 
 -10   8   4        0.13        1.03      2.75 o 
  -9   8   4        5.07        5.98      4.63 o 
  -8   8   4        0.86        1.00      1.88 o 
  -7   8   4        0.26       -1.36      1.92 o 
  -6   8   4        0.68       -0.02      2.62 o 
  -5   8   4       43.92       33.34      6.74 o 
  -4   8   4       93.32       65.79     11.19 o 
  -3   8   4       37.02       36.39      4.31 o 
  -2   8   4        6.45        6.69      1.63 o 
  -1   8   4       19.57       19.60      2.69 o 
   0   8   4        0.00        0.89      1.44 o 
   1   8   4      157.44      162.27     12.20 o 
   2   8   4        7.84        8.55      1.83 o 
   3   8   4       40.35       38.49      5.04 o 
   4   8   4       33.59       39.42      7.59 o 
   5   8   4        0.00        0.34      2.15 o 
   6   8   4        6.56        2.93      2.88 o 
   7   8   4        0.14       -0.31      3.06 o 
   8   8   4        4.41        3.35      4.06 o 
  -9   9   4        2.72        8.70      5.34 o 
  -8   9   4        2.75        1.34      3.08 o 
  -7   9   4        0.43        1.11      2.01 o 
  -6   9   4        1.84       -0.42      1.53 o 
  -5   9   4        2.78        2.50      1.97 o 
  -4   9   4        5.17        4.68      2.95 o 
  -3   9   4        3.25        2.29      1.31 o 
  -2   9   4       87.63       68.85      6.49 o 
  -1   9   4        7.98        5.45      2.36 o 
   0   9   4        4.60        8.19      1.70 o 
   1   9   4        0.01       -0.98      0.98 o 
   2   9   4       10.33        9.74      2.22 o 
   3   9   4        1.25       -0.27      1.15 o 
   4   9   4        2.98        6.58      3.31 o 
   5   9   4       15.52       16.52      5.92 o 
   6   9   4       29.01       25.29      9.13 o 
   7   9   4        3.52        5.74      4.60 o 
  -8  10   4        3.25        3.70      3.43 o 
  -7  10   4        0.22        0.53      1.93 o 
  -6  10   4        0.85        1.67      2.43 o 
  -5  10   4        0.79        2.17      2.59 o 
  -4  10   4        7.99       13.66      5.20 o 
  -3  10   4        7.64        5.69      2.22 o 
  -2  10   4        0.63        0.41      1.18 o 
  -1  10   4        7.44        5.87      1.41 o 
   0  10   4       24.10       18.74      2.70 o 
   1  10   4        1.58        1.22      1.13 o 
   2  10   4        1.26        0.60      1.78 o 
   3  10   4        4.91        3.49      2.14 o 
   4  10   4        1.70        0.38      2.14 o 
   5  10   4        1.32        3.56      3.16 o 
   6  10   4        0.82       -1.63      2.66 o 
   7  10   4        1.94       -2.02      9.19 o 
  -7  11   4        0.83        1.54      3.58 o 
  -6  11   4        0.87        0.60      2.09 o 
  -5  11   4        0.38        1.56      2.66 o 
  -4  11   4        1.55        1.87      1.71 o 
  -3  11   4        0.55        1.12      2.86 o 
  -2  11   4        1.08        0.03      0.87 o 
  -1  11   4        2.20        2.42      1.87 o 
   0  11   4        3.13        1.25      0.90 o 
   1  11   4        1.14        0.41      1.36 o 
   2  11   4        0.41        1.66      2.55 o 
   3  11   4        6.28        2.47      3.63 o 
   4  11   4        1.80        1.03      1.96 o 
   5  11   4        1.44        1.52      3.12 o 
   6  11   4        0.06        0.70      6.75 o 
  -6  12   4        0.57        0.56      4.05 o 
  -5  12   4        0.79       -0.29      2.22 o 
  -4  12   4        6.04        7.13      5.78 o 
  -3  12   4        2.67        0.75      1.70 o 
  -2  12   4        0.00        2.07      5.81 o 
  -1  12   4        4.04        1.61      3.85 o 
   0  12   4        3.45        1.67      2.88 o 
   1  12   4        0.46        0.17      2.14 o 
   2  12   4        0.57        4.62      3.36 o 
   3  12   4        1.19        1.63      2.38 o 
   4  12   4        0.88       -1.49      2.86 o 
  -4  13   4        0.06        3.76     11.97 o 
  -3  13   4        0.16        0.55      2.59 o 
  -2  13   4        0.14       -3.83     17.33 o 
  -1  13   4        0.05        0.43      3.55 o 
   1  13   4        1.24       -0.70      2.71 o 
 -12   1   5        8.73       21.02     18.79 o 
 -11   1   5       49.84       63.39     15.36 o 
 -10   1   5        0.04       13.89      3.66 o 
  -9   1   5      158.87      158.97     17.93 o 
  -8   1   5        6.48       18.27      3.22 o 
  -7   1   5      429.25      450.07     33.82 o 
  -6   1   5       21.68       49.45      4.53 o 
  -5   1   5      445.76      414.57     32.35 o 
  -4   1   5      655.52      686.84     37.70 o 
  -3   1   5     1159.31     1179.68     58.32 o 
  -2   1   5      270.72      509.07     60.77 o 
  -1   1   5      255.35      343.15     26.42 o 
   0   1   5      616.55      750.19     52.87 o 
   1   1   5      611.68      865.93     88.75 o 
   2   1   5       50.84      412.27     81.24 o 
   3   1   5      172.38      321.50     49.69 o 
   4   1   5      168.95      160.77     11.24 o 
   5   1   5      357.10      440.17     27.79 o 
   6   1   5      124.52      115.14     11.75 o 
   7   1   5       31.65       88.05     15.33 o 
   8   1   5      145.59       96.63     13.95 o 
   9   1   5       47.28       50.01      9.40 o 
  10   1   5       20.89       25.41     12.42 o 
 -12   2   5        1.20        1.46      5.85 o 
 -11   2   5        8.01       10.56      6.41 o 
 -10   2   5       27.28       26.85      5.60 o 
  -9   2   5       11.12       16.03      3.92 o 
  -8   2   5        0.12       -0.14      0.90 o 
  -7   2   5       27.84       30.58      4.17 o 
  -6   2   5        3.64        7.81      1.67 o 
  -5   2   5        1.23        6.20      1.14 o 
  -4   2   5        3.03        1.84      1.07 o 
  -3   2   5      194.47      244.77     25.33 o 
  -2   2   5       18.81       16.71      1.46 o 
  -1   2   5      125.81      188.14     28.98 o 
   0   2   5        8.88       13.57      1.17 o 
   1   2   5      323.25      371.66     16.88 o 
   2   2   5        2.14        3.76      0.93 o 
   3   2   5       21.19       21.71      2.38 o 
   4   2   5       22.06       24.80      3.12 o 
   5   2   5       27.82       38.27      4.51 o 
   6   2   5        0.14        0.00      1.23 o 
   7   2   5        8.34       16.26      3.46 o 
   8   2   5       25.95       36.26      7.53 o 
   9   2   5        0.42        2.10      2.43 o 
 -11   3   5       25.30       32.50     10.27 o 
 -10   3   5        2.88        1.89      2.25 o 
  -9   3   5       53.86       52.69      7.84 o 
  -8   3   5       17.22       14.93      3.27 o 
  -7   3   5       30.20       60.56      7.41 o 
  -6   3   5        0.91       45.30     15.88 o 
  -5   3   5        2.22        4.39      1.17 o 
  -4   3   5      288.80      240.75     32.10 o 
  -3   3   5      744.54      625.68     40.75 o 
  -2   3   5       12.48       26.60      3.13 o 
  -1   3   5      175.55      244.61     18.94 o 
   0   3   5       23.06       40.82      2.69 o 
   1   3   5       30.23      444.90     73.42 o 
   2   3   5        0.03      183.65     21.11 o 
   3   3   5        0.15        1.61      0.90 o 
   4   3   5      502.32      476.22     34.26 o 
   5   3   5      206.07      167.85     21.16 o 
   6   3   5        6.63       12.70      3.39 o 
   7   3   5       30.64       53.50      8.92 o 
   8   3   5       10.97       15.38      4.97 o 
   9   3   5        3.80       17.49      6.51 o 
 -11   4   5        8.70        5.28      4.76 o 
 -10   4   5       28.30       30.36      9.53 o 
  -9   4   5        5.62        3.10      2.57 o 
  -8   4   5       49.71       56.81      7.91 o 
  -7   4   5       40.19       39.90      4.64 o 
  -6   4   5       28.25       60.92      9.74 o 
  -5   4   5      322.58      366.03     22.26 o 
  -4   4   5      153.86      109.58     10.60 o 
  -3   4   5       18.35       58.74     11.42 o 
  -2   4   5      289.83      218.00     14.50 o 
  -1   4   5      201.87      271.43     20.21 o 
   0   4   5        5.86      219.47     34.09 o 
   1   4   5       92.87       93.81      5.97 o 
   2   4   5        5.31       75.34      9.82 o 
   3   4   5      338.82      425.56     27.01 o 
   4   4   5      180.35      199.17     14.71 o 
   5   4   5        4.30        9.32      3.76 o 
   6   4   5       13.78       32.96      4.71 o 
   7   4   5        1.63        0.59      1.48 o 
   8   4   5        2.97       17.03      6.20 o 
   9   4   5        8.75       10.57      6.25 o 
 -11   5   5        3.18        7.83      6.13 o 
 -10   5   5        1.52        5.38      4.45 o 
  -9   5   5        3.62       10.73      4.55 o 
  -8   5   5        0.06        1.51      1.68 o 
  -7   5   5       50.51       60.78      9.74 o 
  -6   5   5        7.57        6.14      1.53 o 
  -5   5   5        0.00        7.16      1.55 o 
  -4   5   5       44.95       70.56      5.21 o 
  -3   5   5       55.11       61.45      7.06 o 
  -2   5   5        3.17       13.63      2.51 o 
  -1   5   5       40.58       67.87      5.94 o 
   0   5   5       30.05       27.57      4.16 o 
   1   5   5       53.06       67.42      5.12 o 
   2   5   5       93.33      114.79      8.70 o 
   3   5   5       18.36       20.78      3.11 o 
   4   5   5       12.23        8.49      2.11 o 
   5   5   5       79.50       90.12      9.23 o 
   6   5   5        4.05        3.92      2.65 o 
   7   5   5       18.67       19.72      5.59 o 
   8   5   5        5.24        4.22      4.58 o 
   9   5   5       17.14        7.91      6.47 o 
 -10   6   5       23.95       36.88     10.05 o 
  -9   6   5       14.36       15.53      5.39 o 
  -8   6   5        0.23       -1.75      2.17 o 
  -7   6   5       62.58       60.28      9.60 o 
  -6   6   5       98.97      100.24     10.23 o 
  -5   6   5        3.07       28.88      7.63 o 
  -4   6   5      156.88      377.20     54.27 o 
  -3   6   5        0.11      223.72     46.31 o 
  -2   6   5       36.69       65.26      5.38 o 
  -1   6   5        0.12        1.17      1.05 o 
   0   6   5       60.38       68.93      5.23 o 
   1   6   5      514.18      434.46     27.88 o 
   2   6   5      457.43      547.02     37.13 o 
   3   6   5       71.03       69.87      7.18 o 
   4   6   5       13.75       69.14      8.33 o 
   5   6   5        1.84       29.00     10.26 o 
   6   6   5        0.00        0.03      1.62 o 
   7   6   5       24.49       26.19      8.24 o 
   8   6   5        4.49       13.92      7.25 o 
 -10   7   5        0.87        3.89      3.71 o 
  -9   7   5        0.48        1.11      2.15 o 
  -8   7   5       19.10       25.59      6.78 o 
  -7   7   5        8.48       11.94      6.45 o 
  -6   7   5       53.09       44.70      7.79 o 
  -5   7   5       17.50       12.34      2.46 o 
  -4   7   5       60.46       54.32      5.43 o 
  -3   7   5        6.83      224.96     39.50 o 
  -2   7   5        4.46       16.84      3.28 o 
  -1   7   5        4.78        6.10      1.52 o 
   0   7   5       34.19       22.88      3.10 o 
   1   7   5      497.29      418.86     28.16 o 
   2   7   5        7.30       32.94      5.03 o 
   3   7   5        6.96        7.98      3.31 o 
   4   7   5        1.30       20.11      5.39 o 
   5   7   5        0.10        5.04      3.05 o 
   6   7   5        7.07       12.77      5.46 o 
   7   7   5        1.90        3.64      3.50 o 
   8   7   5       21.06       26.32      9.88 o 
  -9   8   5        0.37       -0.36      2.89 o 
  -8   8   5        8.27       13.52      5.63 o 
  -7   8   5       22.61       15.62      5.10 o 
  -6   8   5       41.32       40.42      7.91 o 
  -5   8   5        1.82       14.85      4.67 o 
  -4   8   5        0.05       17.05      3.42 o 
  -3   8   5        7.45       30.80      5.06 o 
  -2   8   5        1.49        3.35      1.44 o 
  -1   8   5       20.98       26.68      3.55 o 
   0   8   5        2.89        2.98      1.29 o 
   1   8   5       40.96       51.09      7.27 o 
   2   8   5       24.93       26.07      3.57 o 
   3   8   5       29.29       32.43      4.35 o 
   4   8   5        5.51       26.45      7.84 o 
   5   8   5        0.25        9.53      4.90 o 
   6   8   5       10.24       18.84      7.32 o 
   7   8   5        0.34        0.62      2.92 o 
  -9   9   5        1.76        5.18      6.56 o 
  -8   9   5        0.42        0.65      2.08 o 
  -7   9   5       10.87        9.40      4.33 o 
  -6   9   5        0.00        0.14      1.67 o 
  -5   9   5        1.81        5.24      2.72 o 
  -4   9   5       12.74       16.67      3.16 o 
  -3   9   5        1.40        3.58      1.57 o 
  -2   9   5       26.21       33.19      8.80 o 
  -1   9   5        0.02        1.85      1.37 o 
   0   9   5       19.17       29.37      4.13 o 
   1   9   5        8.33        6.03      2.37 o 
   2   9   5       18.26       24.72      4.69 o 
   3   9   5        2.07       -0.49      2.03 o 
   4   9   5        1.88        2.48      3.03 o 
   5   9   5        3.11        6.38      4.41 o 
   6   9   5        9.45       13.15      6.65 o 
   7   9   5        2.66        4.18     12.04 o 
  -8  10   5        0.00       -0.03      4.01 o 
  -7  10   5        1.05        2.42      2.41 o 
  -6  10   5        0.28        1.02      2.29 o 
  -5  10   5        0.97        5.56      3.84 o 
  -4  10   5        2.35        4.31      2.54 o 
  -3  10   5        0.43        7.85      2.68 o 
  -2  10   5        0.30        2.14      1.94 o 
  -1  10   5        0.11       -0.49      0.90 o 
   0  10   5        8.30        4.62      1.70 o 
   1  10   5       13.68       16.78      3.84 o 
   2  10   5        0.03        2.73      2.53 o 
   3  10   5        9.21       12.88      4.43 o 
   4  10   5        1.15        0.10      2.11 o 
   5  10   5        2.88        4.60      4.22 o 
   6  10   5        0.90        6.06      9.95 o 
  -7  11   5        2.56       -0.49      5.08 o 
  -6  11   5        9.44        1.45      2.17 o 
  -5  11   5        0.84        1.13      2.28 o 
  -4  11   5        0.02       -1.27      2.01 o 
  -3  11   5        3.17        3.37      2.52 o 
  -2  11   5       15.40       14.69      4.27 o 
  -1  11   5        4.28        4.03      2.61 o 
   0  11   5        1.03        7.20      3.00 o 
   1  11   5        4.37        4.45      2.97 o 
   2  11   5        0.59       -0.26      1.66 o 
   3  11   5        2.55        2.49      2.57 o 
   4  11   5        0.84        6.45      4.22 o 
  -5  12   5        0.07        3.11      4.23 o 
  -4  12   5        0.82        1.31      3.56 o 
  -3  12   5        0.37        3.39     12.60 o 
  -2  12   5        3.47        5.37      3.75 o 
  -1  12   5        1.14        2.02     10.58 o 
   0  12   5        1.23       -1.84      2.52 o 
   1  12   5        2.83       -0.63      2.61 o 
   2  12   5        6.19        2.71      4.18 o 
   3  12   5        7.63        3.48      4.66 o 
 -11   0   6        9.66        9.69      6.26 o 
 -10   0   6       88.31       78.36     15.21 o 
  -9   0   6        5.52        9.90      4.31 o 
  -8   0   6        4.01        3.57      2.19 o 
  -7   0   6      169.11      168.95     19.92 o 
  -6   0   6       82.96       74.98     13.04 o 
  -5   0   6      136.88      168.52     17.02 o 
  -4   0   6       21.57       16.69      2.59 o 
  -3   0   6        5.09       11.39      3.84 o 
  -2   0   6        4.52        6.70      3.57 o 
  -1   0   6       56.69       66.66     12.63 o 
   0   0   6       34.67       27.57     12.91 o 
   1   0   6      427.44      487.00     75.90 o 
   2   0   6      112.58      112.83     17.09 o 
   3   0   6      186.63      203.08     19.73 o 
   4   0   6       65.42       68.45     10.77 o 
   5   0   6       14.30       17.80      3.98 o 
   6   0   6       12.76        9.12      3.29 o 
   7   0   6       22.26       13.58      9.64 o 
   8   0   6       71.59       33.90     24.36 o 
 -11   1   6        0.64       -0.14      1.99 o 
 -10   1   6        4.06        3.44      2.37 o 
  -9   1   6       14.82       14.62      3.40 o 
  -8   1   6        2.45        1.40      1.13 o 
  -7   1   6       31.61       23.58      3.85 o 
  -6   1   6        1.09        0.08      1.17 o 
  -5   1   6       46.30       43.51      4.10 o 
  -4   1   6      126.53      114.76      7.61 o 
  -3   1   6      171.11      128.97      8.49 o 
  -2   1   6      226.49      202.31     16.80 o 
  -1   1   6        7.47        4.71      1.69 o 
   0   1   6        0.37        7.63      7.35 o 
   1   1   6       42.27       42.33     14.25 o 
   2   1   6       35.27       33.74      5.41 o 
   3   1   6       87.95       81.63      6.06 o 
   4   1   6        8.05       10.21      2.14 o 
   5   1   6       45.70       38.79      4.98 o 
   6   1   6        2.96        3.02      1.40 o 
   7   1   6       20.55       15.09      3.01 o 
   8   1   6        0.91        2.67      2.34 o 
   9   1   6        1.63        0.92      3.91 o 
 -11   2   6        0.08       -0.07      1.87 o 
 -10   2   6       41.50       45.71     10.58 o 
  -9   2   6        0.29        0.29      1.35 o 
  -8   2   6       47.12       48.47      5.98 o 
  -7   2   6       46.05       48.51      5.62 o 
  -6   2   6       56.40       38.29      5.23 o 
  -5   2   6        5.38        7.32      1.67 o 
  -4   2   6      118.99       98.50      6.88 o 
  -3   2   6        3.68        7.58      1.19 o 
  -2   2   6      139.53      116.32     12.53 o 
  -1   2   6       41.41       40.08      5.14 o 
   0   2   6       34.94       28.37      5.31 o 
   1   2   6      104.56      104.01     17.99 o 
   2   2   6       63.85       73.42      9.95 o 
   3   2   6      118.99      119.75     13.47 o 
   4   2   6       18.37       22.47      3.02 o 
   5   2   6        3.09        5.67      2.01 o 
   6   2   6       48.54       51.16      6.29 o 
   7   2   6        0.71        1.38      1.74 o 
   8   2   6        1.91        0.73      2.12 o 
 -11   3   6       16.01       18.24      7.47 o 
 -10   3   6        4.02        2.27      2.56 o 
  -9   3   6       15.27       14.25      3.77 o 
  -8   3   6        5.96        7.22      2.11 o 
  -7   3   6       46.04       41.60      4.75 o 
  -6   3   6        2.67        4.83      1.33 o 
  -5   3   6       47.34       34.97      4.02 o 
  -4   3   6      105.51      103.66      7.37 o 
  -3   3   6       55.09       50.12      3.73 o 
  -2   3   6        0.72        0.44      0.58 o 
  -1   3   6       77.20       72.63      5.77 o 
   0   3   6        9.32        7.27      3.07 o 
   1   3   6       35.47       39.65      4.95 o 
   2   3   6        5.46       27.26     11.19 o 
   3   3   6        6.29       10.97      1.90 o 
   4   3   6        0.22        1.53      1.12 o 
   5   3   6      127.00      136.74     12.01 o 
   6   3   6        8.13        7.94      2.42 o 
   7   3   6       14.21       14.85      4.27 o 
   8   3   6       16.22       15.47      7.54 o 
 -11   4   6        0.03       -0.13      1.96 o 
 -10   4   6        4.91        4.69      3.93 o 
  -9   4   6        4.20        2.68      2.78 o 
  -8   4   6        0.09        0.40      1.35 o 
  -7   4   6        1.80        3.60      2.37 o 
  -6   4   6       56.61       59.51      5.40 o 
  -5   4   6       15.24       12.45      2.34 o 
  -4   4   6        8.71        6.68      1.31 o 
  -3   4   6        5.30        2.37      0.98 o 
  -2   4   6       11.09        9.76      1.50 o 
  -1   4   6       10.07        8.45      1.74 o 
   0   4   6       90.59       79.75      6.16 o 
   1   4   6        0.08        1.43      1.05 o 
   2   4   6       31.98       34.06      4.03 o 
   3   4   6       79.30       69.52      6.17 o 
   4   4   6        6.20       10.87      3.87 o 
   5   4   6        1.64       11.42     13.34 o 
   6   4   6        0.16       -0.02      1.38 o 
   7   4   6        6.47        6.17      2.59 o 
   8   4   6       16.97       17.64      8.24 o 
 -10   5   6        0.35        2.05      2.80 o 
  -9   5   6       41.73       44.92      9.84 o 
  -8   5   6        9.19       12.28      3.76 o 
  -7   5   6        4.74        5.25      1.90 o 
  -6   5   6        2.62        2.28      1.13 o 
  -5   5   6        7.10        8.87      1.81 o 
  -4   5   6      285.78      190.29     34.28 o 
  -3   5   6      336.67      305.88     19.30 o 
  -2   5   6       35.74       22.55      4.15 o 
  -1   5   6       37.73       33.68      3.45 o 
   0   5   6       14.82       13.28      2.16 o 
   1   5   6       54.35      101.96     27.10 o 
   2   5   6       24.73       65.17     21.80 o 
   3   5   6       19.34       14.65      3.08 o 
   4   5   6      209.01      189.72     16.22 o 
   5   5   6       49.61       50.03      6.19 o 
   6   5   6        1.08        0.43      1.46 o 
   7   5   6        0.09        1.66      2.80 o 
   8   5   6        0.92       13.36     13.50 o 
 -10   6   6        4.54        5.16      3.59 o 
  -9   6   6        3.70        2.68      2.74 o 
  -8   6   6        2.59        0.41      1.58 o 
  -7   6   6       28.51       21.88      5.36 o 
  -6   6   6       10.92       12.69      2.53 o 
  -5   6   6       27.14       20.98      2.76 o 
  -4   6   6       11.61        9.31      1.78 o 
  -3   6   6        0.86        0.85      1.24 o 
  -2   6   6       21.75       17.74      3.08 o 
  -1   6   6       22.38       16.05      2.93 o 
   0   6   6       61.71       62.58      6.84 o 
   1   6   6        2.71        2.24      1.24 o 
   2   6   6       10.16       10.94      2.16 o 
   3   6   6        6.87        8.61      2.34 o 
   4   6   6       29.69       39.33      5.60 o 
   5   6   6       13.44       18.98      4.65 o 
   6   6   6       18.27       19.35      5.94 o 
   7   6   6        5.55       10.84      8.41 o 
  -9   7   6        3.69        2.59      2.59 o 
  -8   7   6        2.17        2.46      2.51 o 
  -7   7   6        0.03        0.52      1.42 o 
  -6   7   6        8.08        9.03      3.35 o 
  -5   7   6       11.69       14.38      2.80 o 
  -4   7   6        9.50        6.51      1.76 o 
  -3   7   6       40.41       48.90      5.37 o 
  -2   7   6       16.40        9.89      2.66 o 
  -1   7   6       13.41       15.91      2.69 o 
   0   7   6        6.53        5.39      1.62 o 
   1   7   6       11.70       10.73      2.19 o 
   2   7   6       29.34       26.98      4.15 o 
   3   7   6        0.96        2.88      1.81 o 
   4   7   6        0.46       -0.73      1.43 o 
   5   7   6        2.45        0.40      1.61 o 
   6   7   6        2.64        2.72      3.18 o 
   7   7   6       10.71       13.22     13.78 o 
  -9   8   6        0.52        0.23      1.99 o 
  -8   8   6       12.37       15.81      5.46 o 
  -7   8   6        0.48        0.55      1.93 o 
  -6   8   6        4.46        2.64      2.13 o 
  -5   8   6        0.70        0.64      0.92 o 
  -4   8   6       12.32       11.23      2.56 o 
  -3   8   6        2.26        3.69      1.27 o 
  -2   8   6       11.74       10.51      2.14 o 
  -1   8   6        0.01        0.65      0.95 o 
   0   8   6       15.57       16.68      2.91 o 
   1   8   6        3.85        4.65      1.79 o 
   2   8   6       71.21       65.13      7.02 o 
   3   8   6        0.63        0.06      1.09 o 
   4   8   6        2.84        3.17      2.75 o 
   5   8   6        1.17        0.14      1.80 o 
   6   8   6        1.49       -0.07      3.97 o 
  -8   9   6        0.49       -1.27      2.06 o 
  -7   9   6       19.61       24.59      6.87 o 
  -6   9   6        4.99        8.78      3.64 o 
  -5   9   6        0.08        0.02      1.11 o 
  -4   9   6        0.82        1.17      1.23 o 
  -3   9   6        1.23        2.54      2.37 o 
  -2   9   6        0.02        3.40      1.69 o 
  -1   9   6        0.89        0.89      1.08 o 
   0   9   6       14.22       10.76      2.60 o 
   1   9   6       44.00       43.35      5.35 o 
   2   9   6       36.93       34.14      5.37 o 
   3   9   6        8.66       16.65      4.93 o 
   4   9   6        2.29        0.19      1.88 o 
   5   9   6        3.13        0.35      4.32 o 
  -7  10   6        0.15       -0.41      3.55 o 
  -6  10   6        0.13       -0.49      1.87 o 
  -5  10   6        0.20        2.28      1.92 o 
  -4  10   6        8.24        6.59      3.34 o 
  -3  10   6       12.47       11.78      3.09 o 
  -2  10   6        1.31        0.85      1.57 o 
  -1  10   6        5.51        0.57      1.28 o 
   0  10   6        3.13        3.43      8.20 o 
   1  10   6       10.11        5.63      2.65 o 
   2  10   6       16.00       17.08      4.80 o 
   3  10   6        2.37        3.33      2.64 o 
   4  10   6        3.56        4.11      7.17 o 
  -6  11   6        4.93       -0.42      3.27 o 
  -5  11   6        2.78        9.40      5.10 o 
  -4  11   6        0.13        1.01      2.75 o 
  -3  11   6        0.51        5.12      3.73 o 
  -2  11   6        2.62        3.11      2.26 o 
  -1  11   6        2.62        2.30      2.40 o 
   0  11   6        0.06        0.62      2.19 o 
   1  11   6        1.43        4.17      2.80 o 
   2  11   6        4.91        3.56      3.48 o 
  -2  12   6        0.20       22.97     33.34 o 
  -1  12   6        0.00        4.35     12.88 o 
   0  12   6        0.40        3.69      4.80 o 
 -11   1   7       28.83       20.88     11.07 o 
 -10   1   7        8.29        9.42      3.78 o 
  -9   1   7       45.25       43.19      6.47 o 
  -8   1   7       50.19       40.79      5.84 o 
  -7   1   7       71.22       51.35     10.43 o 
  -6   1   7       83.42       62.13      5.70 o 
  -5   1   7       76.49       61.48      7.87 o 
  -4   1   7        7.47       27.95      5.31 o 
  -3   1   7      526.69      518.41     47.17 o 
  -2   1   7       30.27       44.60      9.26 o 
  -1   1   7      276.41      239.88     35.61 o 
   0   1   7        7.48      199.84     55.81 o 
   1   1   7       83.29       75.66     10.41 o 
   2   1   7       23.01       39.40      6.70 o 
   3   1   7       21.03       39.08     11.48 o 
   4   1   7       17.15       40.69      7.51 o 
   5   1   7      144.65      109.88     15.41 o 
   6   1   7       10.05       15.40      5.82 o 
   7   1   7       60.23       41.16     11.38 o 
   8   1   7        0.00        1.19      6.98 o 
 -11   2   7        1.73        2.85      5.50 o 
 -10   2   7       15.86       12.77      6.06 o 
  -9   2   7        2.68        1.12      1.35 o 
  -8   2   7       11.45        9.98      2.72 o 
  -7   2   7        7.48        7.10      2.86 o 
  -6   2   7       50.94       45.10      5.30 o 
  -5   2   7       78.82       77.54      8.16 o 
  -4   2   7      122.17      111.65     12.80 o 
  -3   2   7       42.03       43.44      7.25 o 
  -2   2   7       38.62       34.19      5.00 o 
  -1   2   7        7.50       16.95      4.11 o 
   0   2   7        2.25       16.54      4.49 o 
   1   2   7       88.77      129.75     16.78 o 
   2   2   7       38.73       55.83      8.06 o 
   3   2   7      103.17       94.53     16.09 o 
   4   2   7      187.24      143.73     35.26 o 
   5   2   7       11.13        9.62      4.38 o 
   6   2   7       19.16       11.58      3.34 o 
   7   2   7        4.85       10.74      5.74 o 
   8   2   7        3.60        5.20      5.02 o 
 -10   3   7       13.13       18.86      7.97 o 
  -9   3   7       17.25       17.34      5.26 o 
  -8   3   7        7.83        9.79      2.67 o 
  -7   3   7       83.71       68.50      9.09 o 
  -6   3   7       23.40       19.99      2.99 o 
  -5   3   7       20.61       22.20      2.86 o 
  -4   3   7       49.75       53.07      7.66 o 
  -3   3   7      498.56      466.36     44.23 o 
  -2   3   7        5.19       10.48      3.25 o 
  -1   3   7       51.37       50.32      7.75 o 
   0   3   7       37.84      239.86     51.07 o 
   1   3   7      112.54      105.13     22.05 o 
   2   3   7        0.73        8.20      3.11 o 
   3   3   7        1.22        7.81      3.11 o 
   4   3   7       46.74       59.39     11.15 o 
   5   3   7      151.30      124.40     22.55 o 
   6   3   7        0.23        3.41      2.48 o 
   7   3   7        9.40        7.35      5.45 o 
 -10   4   7       27.16       28.97     14.64 o 
  -9   4   7        0.15        2.02      2.30 o 
  -8   4   7       25.15       23.35      4.78 o 
  -7   4   7        0.38        1.79      1.53 o 
  -6   4   7       18.02       19.15      3.18 o 
  -5   4   7       16.28       16.89      3.74 o 
  -4   4   7       33.30       23.43      3.79 o 
  -3   4   7        3.48       10.31      3.06 o 
  -2   4   7       23.33       42.33      7.27 o 
  -1   4   7       91.86      110.56     13.72 o 
   0   4   7       69.68       53.82      7.07 o 
   1   4   7        4.42       10.56      3.73 o 
   2   4   7      166.27      172.29     28.00 o 
   3   4   7        1.03        4.47      2.39 o 
   4   4   7        8.85        8.11      3.89 o 
   5   4   7        5.47        2.86      2.29 o 
   6   4   7       16.68       15.12      6.55 o 
   7   4   7        0.37        0.91      2.92 o 
 -10   5   7        2.73        4.80      6.82 o 
  -9   5   7        0.37        3.40      4.23 o 
  -8   5   7        0.00       -0.55      1.14 o 
  -7   5   7        1.39        2.86      1.31 o 
  -6   5   7        4.13        2.02      1.43 o 
  -5   5   7       15.74       15.67      2.49 o 
  -4   5   7        1.28        1.04      1.07 o 
  -3   5   7       43.65       41.07      5.62 o 
  -2   5   7       35.84       40.52      6.80 o 
  -1   5   7        8.02        9.61      2.96 o 
   0   5   7        0.61       12.18      4.03 o 
   1   5   7       56.63       58.70      8.72 o 
   2   5   7        2.00        6.96      3.02 o 
   3   5   7       28.48       30.15      6.82 o 
   4   5   7       11.24        8.05      3.44 o 
   5   5   7       18.11       17.43      6.93 o 
   6   5   7        0.00        0.76      3.15 o 
   7   5   7        1.26        6.91      7.06 o 
  -9   6   7        4.02        6.35      6.64 o 
  -8   6   7       34.07       30.83     10.91 o 
  -7   6   7        2.82        3.88      2.08 o 
  -6   6   7       24.44       18.11      2.77 o 
  -5   6   7        1.39        3.77      1.44 o 
  -4   6   7        0.87        2.84      1.05 o 
  -3   6   7       19.90       33.46      7.28 o 
  -2   6   7       12.21       13.60      3.30 o 
  -1   6   7        3.56        3.01      1.37 o 
   0   6   7       38.98       44.44      7.81 o 
   1   6   7       23.89       28.89      6.90 o 
   2   6   7        9.21        9.35      3.81 o 
   3   6   7       15.34       18.85      5.15 o 
   4   6   7       14.63       16.35      4.78 o 
   5   6   7        1.82        6.90      4.84 o 
   6   6   7        2.07        4.26      5.10 o 
  -9   7   7        2.44        2.37      5.15 o 
  -8   7   7        0.28       -0.20      1.99 o 
  -7   7   7       18.95       24.41      8.95 o 
  -6   7   7        8.80        9.26      3.50 o 
  -5   7   7        4.93        5.68      2.05 o 
  -4   7   7        4.06        2.55      1.55 o 
  -3   7   7        0.17        0.65      1.78 o 
  -2   7   7       18.03       15.65      3.02 o 
  -1   7   7        1.47        3.13      2.30 o 
   0   7   7       11.28       13.15      3.04 o 
   1   7   7       19.51        9.56      3.81 o 
   2   7   7       78.93       76.24     14.05 o 
   3   7   7        3.28        4.98      2.91 o 
   4   7   7        0.00        0.62      2.21 o 
   5   7   7        0.49       -4.21      5.02 o 
   6   7   7        2.25        2.58      6.06 o 
  -8   8   7        0.36        0.57      3.88 o 
  -7   8   7        1.73        0.75      3.34 o 
  -6   8   7       11.15       12.23      6.36 o 
  -5   8   7        3.50        6.66      3.99 o 
  -4   8   7       13.30       15.65      4.02 o 
  -3   8   7       13.29       18.67      4.45 o 
  -2   8   7        5.11        3.66      1.60 o 
  -1   8   7        0.60        2.97      1.59 o 
   0   8   7        8.37        5.32      3.04 o 
   1   8   7        6.02        2.10      2.20 o 
   2   8   7       63.69       60.90     12.09 o 
   3   8   7        0.07       -1.86      3.39 o 
   4   8   7       11.91       19.43      9.67 o 
   5   8   7        6.71        5.99      7.80 o 
  -7   9   7        0.52        2.60      5.00 o 
  -6   9   7       18.39       21.53     11.09 o 
  -5   9   7       10.81       16.20      6.35 o 
  -4   9   7        0.00        4.42      2.68 o 
  -3   9   7        2.08        1.28      1.71 o 
  -2   9   7        0.63        0.54      1.15 o 
  -1   9   7        2.21        1.47      1.44 o 
   0   9   7        0.14       -0.27      2.07 o 
   1   9   7       61.45       54.61     10.51 o 
   2   9   7       16.73        6.61      4.43 o 
   3   9   7        7.84        7.75      5.99 o 
   4   9   7        1.81        5.29      7.17 o 
  -6  10   7       12.74        8.98      7.73 o 
  -5  10   7        0.82        4.66      5.29 o 
  -4  10   7        1.14       -0.87      4.13 o 
  -3  10   7        1.72        1.82      1.89 o 
  -2  10   7        0.01       -1.81      3.20 o 
  -1  10   7        1.67        1.51      2.67 o 
   0  10   7        0.60        2.34      2.42 o 
   1  10   7       10.66        3.22      6.61 o 
   2  10   7       10.78        6.26      5.01 o 
  -3  11   7        0.27        0.70      2.92 o 
  -2  11   7        0.63        2.11      5.08 o 
  -1  11   7        0.44       -3.47      4.41 o 
   0  11   7        5.69        0.49      3.97 o 
 -10   0   8        9.82        8.77      6.54 o 
  -9   0   8       21.90       18.01      7.02 o 
  -8   0   8       30.35       31.03     10.09 o 
  -7   0   8        1.06       23.00     15.73 o 
  -6   0   8       30.14       36.89      9.94 o 
  -5   0   8       14.10       35.92      9.21 o 
  -4   0   8      201.63      199.36     34.50 o 
  -3   0   8       92.66       95.87     18.00 o 
  -2   0   8        4.40        9.70      5.30 o 
  -1   0   8        5.69       10.75      6.00 o 
   0   0   8       48.23       81.16     17.42 o 
   1   0   8        0.73       97.07     26.21 o 
   2   0   8      101.49       94.53     32.05 o 
   3   0   8       26.71       48.69     14.00 o 
   4   0   8      173.26      164.34     33.82 o 
   5   0   8       32.30       33.19     13.00 o 
   6   0   8       35.17       38.85     13.24 o 
   7   0   8       11.41        4.39      9.12 o 
 -10   1   8        0.54        0.15      3.39 o 
  -9   1   8        0.62        0.53      2.14 o 
  -8   1   8        5.01        5.81      2.96 o 
  -7   1   8        2.33        4.36      2.50 o 
  -6   1   8        1.81        9.02      3.88 o 
  -5   1   8        0.33        1.19      1.49 o 
  -4   1   8       52.86       57.78      9.28 o 
  -3   1   8        0.24        3.97      3.10 o 
  -2   1   8       29.08       31.54      6.64 o 
  -1   1   8        1.20       18.86      5.67 o 
   0   1   8        9.81       10.26      3.27 o 
   1   1   8       31.33       58.85     10.01 o 
   2   1   8        2.42        6.20      4.74 o 
   3   1   8       39.96       32.81      6.06 o 
   4   1   8        0.14        4.59      4.26 o 
   5   1   8       39.50       38.47      7.59 o 
   6   1   8        9.57        9.15      3.40 o 
   7   1   8        1.19        0.37      2.12 o 
 -10   2   8        6.07        5.27      8.00 o 
  -9   2   8        5.30        6.74      3.78 o 
  -8   2   8        3.89        5.76      3.09 o 
  -7   2   8        1.82        3.06      2.20 o 
  -6   2   8       38.84       43.80      6.97 o 
  -5   2   8        2.43        8.41      3.05 o 
  -4   2   8        5.14        3.70      2.28 o 
  -3   2   8        7.49       11.19      3.95 o 
  -2   2   8        4.63       19.45      5.43 o 
  -1   2   8       26.93       33.38      6.00 o 
   0   2   8        0.15        1.50      2.47 o 
   1   2   8        4.35        3.35      2.78 o 
   2   2   8       15.37       23.39      6.41 o 
   3   2   8       33.67       65.58     11.11 o 
   4   2   8        6.48       10.64      3.95 o 
   5   2   8       11.73       14.29      4.08 o 
   6   2   8        0.46        0.95      2.00 o 
   7   2   8        1.43        0.13      2.89 o 
 -10   3   8        2.88        0.90      3.62 o 
  -9   3   8       10.53        9.13      6.53 o 
  -8   3   8       18.30       18.12      5.11 o 
  -7   3   8        0.01        1.96      2.13 o 
  -6   3   8       12.65       13.42      3.64 o 
  -5   3   8        0.01        0.39      1.52 o 
  -4   3   8        0.00        1.58      1.66 o 
  -3   3   8      152.30      163.91     20.97 o 
  -2   3   8        0.50       18.59      4.32 o 
  -1   3   8       46.13       43.89      7.85 o 
   0   3   8       14.17       91.45     18.32 o 
   1   3   8        5.02        6.62      3.38 o 
   2   3   8        7.57        9.72      3.61 o 
   3   3   8        2.33       12.33      4.74 o 
   4   3   8       29.31       23.98      6.46 o 
   5   3   8        1.50        8.17      5.29 o 
   6   3   8        4.79        6.05      4.00 o 
  -9   4   8        1.85        3.60      4.92 o 
  -8   4   8        0.82        2.96      5.88 o 
  -7   4   8        0.87        6.58      3.11 o 
  -6   4   8        0.65        0.08      1.52 o 
  -5   4   8       15.75       18.98      4.40 o 
  -4   4   8        9.58       15.72      4.04 o 
  -3   4   8        0.01        2.10      2.12 o 
  -2   4   8        1.43        5.42      3.28 o 
  -1   4   8        3.92        2.40      2.88 o 
   0   4   8        0.37       -2.11      2.11 o 
   1   4   8       34.62       29.06      5.87 o 
   2   4   8        5.95        9.75      5.74 o 
   3   4   8        0.10        2.87      5.01 o 
   4   4   8       23.38       22.65      6.26 o 
   5   4   8        0.28       -1.96      2.46 o 
   6   4   8       12.63       15.27      7.59 o 
  -9   5   8        2.29        1.18      4.04 o 
  -8   5   8        9.31       23.13      9.64 o 
  -7   5   8        5.12        3.63      2.67 o 
  -6   5   8        5.25        6.17      2.75 o 
  -5   5   8       13.25        9.02      3.14 o 
  -4   5   8        0.24        4.04      2.59 o 
  -3   5   8       44.44       45.60      8.13 o 
  -2   5   8        5.91       20.98      5.33 o 
  -1   5   8       41.29       46.79      9.44 o 
   0   5   8        0.14       18.60      5.02 o 
   1   5   8        6.83        8.76      3.38 o 
   2   5   8        0.89        3.16      2.37 o 
   3   5   8        7.56       15.84      5.04 o 
   4   5   8        1.96        4.78      3.39 o 
   5   5   8        8.25       12.55      7.22 o 
  -8   6   8        5.12        4.70     10.02 o 
  -7   6   8        0.32        0.05      3.58 o 
  -6   6   8        0.55       -0.44      1.45 o 
  -5   6   8        0.31        2.13      2.38 o 
  -4   6   8        0.00       -0.69      1.43 o 
  -3   6   8        5.82        5.63      3.95 o 
  -2   6   8       32.63       37.43      7.85 o 
  -1   6   8        0.41        7.38      6.27 o 
   0   6   8        0.61        1.58      1.66 o 
   1   6   8        0.58       -0.93      1.80 o 
   2   6   8       17.82       23.73      6.53 o 
   3   6   8        1.43       -0.35      1.82 o 
   4   6   8        1.36        0.31      3.12 o 
   5   6   8       13.37        6.61     10.65 o 
  -8   7   8        3.70        6.68      6.06 o 
  -7   7   8        0.15        1.66      3.70 o 
  -6   7   8        3.16        5.01      5.35 o 
  -5   7   8        4.89        3.22      2.74 o 
  -4   7   8        0.17       -0.52      1.28 o 
  -3   7   8       39.15       41.96      8.13 o 
  -2   7   8       12.41       16.17      4.87 o 
  -1   7   8        1.20        4.84      2.60 o 
   0   7   8        0.95       18.48      4.81 o 
   1   7   8        1.30        0.77      1.98 o 
   2   7   8        0.60        1.69      2.62 o 
   3   7   8        0.03        4.88      3.82 o 
   4   7   8        4.31       -3.48      8.07 o 
  -6   8   8        3.63        6.54      5.17 o 
  -5   8   8        4.85        5.40      5.13 o 
  -4   8   8        0.76        1.63      2.25 o 
  -3   8   8        0.34        1.05      1.88 o 
  -2   8   8        1.64        1.42      1.86 o 
  -1   8   8        3.19        6.28      2.87 o 
   0   8   8        6.56        7.17      3.40 o 
   1   8   8        5.74        4.88      3.13 o 
   2   8   8        2.89        3.43      2.82 o 
   3   8   8        3.54       10.00      8.49 o 
  -5   9   8        3.59        0.35      3.20 o 
  -4   9   8        0.02        0.91      3.42 o 
  -3   9   8        0.07        3.96      3.88 o 
  -2   9   8        0.18       -0.92      1.76 o 
  -1   9   8        0.09        0.23      1.32 o 
   0   9   8        4.99        3.60      2.59 o 
   1   9   8        5.22        0.49      2.47 o 
   2   9   8        0.06        1.82      4.17 o 
  -3  10   8        0.01        0.25      2.82 o 
  -2  10   8        1.57        0.35      2.03 o 
  -1  10   8        1.10        3.72      5.42 o 
  -9   1   9        2.45        1.91      2.11 o 
  -8   1   9       28.96       31.98      7.76 o 
  -7   1   9        0.80        0.75      1.79 o 
  -6   1   9       33.92       32.72      7.12 o 
  -5   1   9        1.80        1.20      1.89 o 
  -4   1   9        2.64        5.65      2.92 o 
  -3   1   9      206.36      202.51     25.60 o 
  -2   1   9       74.98       86.12     15.05 o 
  -1   1   9       28.15       35.16      8.41 o 
   0   1   9       15.81       22.53      6.47 o 
   1   1   9        0.70        1.93      2.28 o 
   2   1   9        0.87        0.02      1.98 o 
   3   1   9        3.83        4.30      3.02 o 
   4   1   9       39.30       27.74      8.27 o 
   5   1   9       61.74       45.30      9.15 o 
  -9   2   9        3.83        7.67      5.86 o 
  -8   2   9        4.89        5.41      3.26 o 
  -7   2   9        7.13        9.05      3.65 o 
  -6   2   9        3.19        4.53      2.74 o 
  -5   2   9       14.21       15.81      4.86 o 
  -4   2   9        5.03        2.17      2.11 o 
  -3   2   9        9.40        9.12      3.77 o 
  -2   2   9        0.01        6.15      3.39 o 
  -1   2   9       22.92       29.27      7.12 o 
   0   2   9        8.51        2.47      2.83 o 
   1   2   9       18.71       21.09      6.28 o 
   2   2   9       37.14       37.40      9.55 o 
   3   2   9       16.57       17.79      6.44 o 
   4   2   9        8.32        9.26      4.53 o 
   5   2   9        5.98        1.85      2.22 o 
  -8   3   9        4.18        3.96      2.71 o 
  -7   3   9        1.89        2.17      2.59 o 
  -6   3   9       36.34       29.56      6.31 o 
  -5   3   9        6.71        7.40      3.47 o 
  -4   3   9       21.58       20.13      5.31 o 
  -3   3   9        7.01        9.98      4.53 o 
  -2   3   9       45.28       48.31      9.48 o 
  -1   3   9       19.85       17.41      4.53 o 
   0   3   9       11.08       15.92      5.40 o 
   1   3   9       36.90       40.21      9.63 o 
   2   3   9       13.83       17.39      5.78 o 
   3   3   9       23.04       20.77      6.39 o 
   4   3   9       11.34       11.84      4.82 o 
   5   3   9        2.60        1.44      3.64 o 
  -8   4   9        5.31        1.35      3.43 o 
  -7   4   9        8.59        5.95      2.76 o 
  -6   4   9       12.10       10.29      3.82 o 
  -5   4   9        2.69        4.28      2.78 o 
  -4   4   9        1.98        1.05      1.76 o 
  -3   4   9       12.87       17.74      5.54 o 
  -2   4   9        1.84        2.41      2.22 o 
  -1   4   9        0.06        0.13      1.93 o 
   0   4   9        1.26        5.28      3.24 o 
   1   4   9        1.29        6.36      3.62 o 
   2   4   9        4.37        3.26      2.98 o 
   3   4   9        5.05        6.12      3.25 o 
   4   4   9       15.58       18.99      5.76 o 
   5   4   9        3.60        7.91      9.24 o 
  -8   5   9        0.20        0.28      5.29 o 
  -7   5   9       11.03        9.22      7.25 o 
  -6   5   9       12.50       14.41      4.61 o 
  -5   5   9        2.11        4.35      2.56 o 
  -4   5   9        1.34        0.78      1.60 o 
  -3   5   9       18.03       18.16      6.09 o 
  -2   5   9       14.93       11.37      3.60 o 
  -1   5   9        1.42        0.43      1.87 o 
   0   5   9       11.49        9.48      4.01 o 
   1   5   9       29.09       20.62      6.80 o 
   2   5   9       26.28       24.30      7.16 o 
   3   5   9        1.30        0.14      1.85 o 
   4   5   9        0.67        5.59      3.82 o 
  -7   6   9        1.98        2.49      3.80 o 
  -6   6   9        0.15        0.05      4.48 o 
  -5   6   9        0.68        1.14      1.96 o 
  -4   6   9        2.41        6.41      4.27 o 
  -3   6   9        0.01        0.15      1.55 o 
  -2   6   9        1.42        3.00      2.63 o 
  -1   6   9        9.89       16.41      5.63 o 
   0   6   9        0.41        4.49      3.27 o 
   1   6   9        2.79        2.23      2.18 o 
   2   6   9        4.69        3.97      2.66 o 
   3   6   9        0.03        0.37      1.64 o 
  -6   7   9        0.01       -0.14      2.98 o 
  -5   7   9        1.49        4.81      4.35 o 
  -4   7   9        6.92        4.43      3.57 o 
  -3   7   9        0.13        0.43      1.49 o 
  -2   7   9        0.84       -0.10      1.89 o 
  -1   7   9        4.14        5.60      3.27 o 
   0   7   9        1.02        1.13      2.12 o 
   1   7   9        0.76        1.12      1.83 o 
   2   7   9        0.62        0.73      3.19 o 
  -4   8   9        1.10        1.22      2.05 o 
  -3   8   9        6.75        3.81      3.53 o 
  -2   8   9        0.45        4.14      3.24 o 
  -1   8   9        0.30       -1.40      2.38 o 
   0   8   9        0.41        1.15      1.70 o 
   1   8   9        0.97        2.70      4.96 o 
  -7   0  10       27.50       43.36     13.41 o 
  -6   0  10        0.75        2.82      3.80 o 
  -5   0  10        9.16       21.05      9.06 o 
  -4   0  10       29.64       22.68      8.51 o 
  -3   0  10        0.89        1.74      3.41 o 
  -2   0  10        9.39       10.35      6.27 o 
  -1   0  10        4.25       12.60      7.70 o 
   0   0  10        3.11       19.23     10.94 o 
   1   0  10       39.67       50.68     17.64 o 
   2   0  10       10.59       14.43      7.79 o 
   3   0  10       66.07       84.21     23.93 o 
  -7   1  10        0.60        1.50      2.60 o 
  -6   1  10        0.18        0.49      2.26 o 
  -5   1  10        0.89        1.00      2.06 o 
  -4   1  10        0.18        0.80      1.91 o 
  -3   1  10       29.11       25.21      6.97 o 
  -2   1  10        1.72        8.28      4.22 o 
  -1   1  10        4.24       18.92      6.35 o 
   0   1  10        1.59        3.84      2.92 o 
   1   1  10        0.14        1.71      2.57 o 
   2   1  10        8.67        5.68      3.30 o 
   3   1  10        5.51        6.25      3.42 o 
  -7   2  10        5.44        8.05      4.45 o 
  -6   2  10        3.21        1.99      2.40 o 
  -5   2  10       10.00       19.36      6.21 o 
  -4   2  10        1.96        0.38      2.39 o 
  -3   2  10       14.87       20.18      6.19 o 
  -2   2  10       12.51       16.98      6.35 o 
  -1   2  10        0.61       12.52      5.28 o 
   0   2  10        0.97       -0.51      2.57 o 
   1   2  10       16.17       21.53      6.32 o 
   2   2  10        0.16        0.57      2.21 o 
   3   2  10        0.29        1.61      3.51 o 
  -7   3  10        1.31        1.70      2.52 o 
  -6   3  10        0.20        3.22      2.48 o 
  -5   3  10        0.27        0.81      2.83 o 
  -4   3  10        2.10        0.95      1.91 o 
  -3   3  10        8.42       14.06      5.88 o 
  -2   3  10       17.34       28.62      8.22 o 
  -1   3  10        4.31        6.27      3.78 o 
   0   3  10        5.31        5.94      3.69 o 
   1   3  10        7.45        5.59      3.06 o 
   2   3  10        8.26        7.72      4.76 o 
   3   3  10        0.01        0.10      1.80 o 
  -6   4  10        0.26        0.03      1.63 o 
  -5   4  10        1.78        1.41      2.52 o 
  -4   4  10        0.60        1.30      3.04 o 
  -3   4  10        3.65        4.90      3.67 o 
  -2   4  10       14.84       25.34      8.05 o 
  -1   4  10        0.70        0.31      2.01 o 
   0   4  10        1.90        0.81      1.86 o 
   1   4  10        2.40        6.69      3.92 o 
   2   4  10        2.17        4.22      3.53 o 
  -5   5  10        1.94        4.14      2.91 o 
  -4   5  10        8.36        4.13      3.27 o 
  -3   5  10        2.87        1.49      1.95 o 
  -2   5  10        8.52       16.22      5.06 o 
  -1   5  10        0.53        0.98      2.00 o 
   0   5  10        8.55       18.68      6.55 o 
   1   5  10        0.04       -0.15      2.19 o 
   2   5  10        0.53        1.04      2.97 o 
  -4   6  10        2.64        0.68      1.91 o 
  -3   6  10        0.52       -0.25      1.87 o 
  -2   6  10        1.17        0.89      3.04 o 
  -1   6  10        0.99        4.17      3.40 o 
   0   6  10        0.74        0.51      2.30 o 
   1   6  10        1.24        2.44      8.00 o 
  -4   1  11        0.99       -0.01      1.71 o 
  -3   1  11        7.96       10.00      4.58 o 
  -2   1  11       31.08       30.57      8.86 o 
  -1   1  11        1.06        0.46      2.73 o 
   0   1  11       10.50        8.67      5.11 o 
  -4   2  11        6.16        6.69      4.26 o 
  -3   2  11        2.56        2.89      3.15 o 
  -2   2  11        0.66        1.38      2.37 o 
  -1   2  11        0.01       -0.39      2.05 o 
   0   2  11        0.04       -1.01      3.03 o 
  -4   3  11        0.13       -0.42      3.97 o 
  -3   3  11        7.07        8.22      4.96 o 
  -2   3  11       11.49       14.88      6.78 o 
  -1   3  11        0.96        2.08      4.46 o 
                                                 
